# Supplementary material for: An Easy-to-Use Plasmid Toolset for Efficient Generation and Benchmarking of Synthetic Small RNAs in Bacteria
Source: ACS Synth Biol. 2022 Aug 31;11(9):2989–3003. doi: 10.1021/acssynbio.2c00164 (PMC9486967; doi:10.1021/acssynbio.2c00164)
Supplement: Supplementary file 2 — sb2c00164_si_002.zip [file sb2c00164_si_002.zip]

Archive with 67 entries (66 files):
- p-PL-MicA-s8.gbk
- p-PL-MicA-∆seed.gbk
- p-PL-MicF-s8.gbk
- p-PL-MicF-∆seed.gbk
- p-PL-OmrB-s8.gbk
- p-PL-OmrB-∆seed.gbk
- p-PL-RybB-s28.gbk
- p-PL-RybB-s38.gbk
- p-PL-RybB-s8-PBBa_J23119-RybB-s28.gbk
- p-PL-RybB-s8-PL-MicA-s28.gbk
- p-PL-RybB-s8-PL-RybB-s28.gbk
- p-PL-RybB-s8.gbk
- p-PL-RybB-scaf.gbk
- p-PL-RybB-wt.gbk
- p-PL.gbk
- pSL0001.gbk
- pSL0002.gbk
- pSL0003.gbk
- pSL0004.gbk
- pSL0005.gbk
- pSL0006.gbk
- pSL0007.gbk
- pSL0008.gbk
- pSL0009.gbk
- pSL0010.gbk
- pSL0011.gbk
- pSL0137.gbk
- pSLcol_001/
- pSLcol_001/pSLcol_01.s01.gbk
- pSLcol_001/pSLcol_01.s02.gbk
- pSLcol_001/pSLcol_01.s03.gbk
- pSLcol_001/pSLcol_01.s04.gbk
- pSLcol_001/pSLcol_01.s05.gbk
- pSLcol_001/pSLcol_01.s06.gbk
- pSLcol_001/pSLcol_01.s07.gbk
- pSLcol_001/pSLcol_01.s08.gbk
- pSLcol_001/pSLcol_01.s09.gbk
- pSLcol_001/pSLcol_01.s10.gbk
- pSLcol_001/pSLcol_01.s11.gbk
- pSLcol_001/pSLcol_01.s12.gbk
- pSLcol_001/pSLcol_01.s13.gbk
- pSLcol_001/pSLcol_01.s14.gbk
- pSLcol_001/pSLcol_01.s15.gbk
- pSLcol_001/pSLcol_01.s16.gbk
- pSLcol_001/pSLcol_01.s17.gbk
- pSLcol_001/pSLcol_01.s18.gbk
- pSLcol_001/pSLcol_01.s19.gbk
- pSLcol_001/pSLcol_01.s20.gbk
- pSLcol_001/pSLcol_01.s21.gbk
- pSLcol_001/pSLcol_01.s22.gbk
- pSLcol_001/pSLcol_01.s23.gbk
- pSLcol_001/pSLcol_01.s24.gbk
- pSLcol_001/pSLcol_01.s25.gbk
- pSLcol_001/pSLcol_01.s26.gbk
- pSLcol_001/pSLcol_01.s27.gbk
- pSLcol_001/pSLcol_01.s28.gbk
- pSLcol_001/pSLcol_01.s29.gbk
- pSLcol_001/pSLcol_01.s30.gbk
- pSLcol_001/pSLcol_01.s31.gbk
- pSLcol_001/pSLcol_01.s32.gbk
- pSLcol_001/pSLcol_01.s33.gbk
- pSLcol_001/pSLcol_01.s34.gbk
- pSLcol_001/pSLcol_01.s35.gbk
- pSLcol_001/pSLcol_01.s36.gbk
- pSLcol_001/pSLcol_01.s37.gbk
- pSLcol_001/pSLcol_01.s38.gbk
- syfp2-cat.gbk
