# Supplementary material for: An Easy-to-Use Plasmid Toolset for Efficient Generation and Benchmarking of Synthetic Small RNAs in Bacteria
Source: ACS Synth Biol. 2022 Aug 31;11(9):2989–3003. doi: 10.1021/acssynbio.2c00164 (PMC9486967; doi:10.1021/acssynbio.2c00164)
Supplement: Supplementary file 2 — sb2c00164_si_002.zip [file sb2c00164_si_002.zip › p-PL-MicA-s8.gbk]

LOCUS       Exported                2834 bp DNA     circular SYN 04-MAR-2022
DEFINITION  .
ACCESSION   .
VERSION     .
KEYWORDS    .
SOURCE      synthetic DNA construct
  ORGANISM  synthetic DNA construct
REFERENCE   1  (bases 1 to 2834)
  AUTHORS   Daniel Schindler
  TITLE     Direct Submission
  JOURNAL   Exported Mar 23, 2022 from SnapGene 6.0.2
            https://www.snapgene.com
FEATURES             Location/Qualifiers
     source          1..2834
                     /mol_type="other DNA"
                     /organism="synthetic DNA construct"
     misc_feature    1..52
                     /label=PL promoter
                     /note="color: #ccffcc"
     protein_bind    1..17
                     /label=lac operator
                     /bound_moiety="lac repressor encoded by lacI"
                     /note="The lac repressor binds to the lac operator to 
                     inhibit transcription in E. coli. This inhibition can be 
                     relieved by adding lactose or 
                     isopropyl-beta-D-thiogalactopyranoside (IPTG)."
                     /note="color: #31849b"
     protein_bind    24..40
                     /label=lac operator
                     /bound_moiety="lac repressor encoded by lacI"
                     /note="The lac repressor binds to the lac operator to 
                     inhibit transcription in E. coli. This inhibition can be 
                     relieved by adding lactose or 
                     isopropyl-beta-D-thiogalactopyranoside (IPTG)."
                     /note="color: #31849b"
     misc_feature    57..72
                     /label=s8
                     /note="color: #ccffcc"
     misc_feature    77..172
                     /label=micA scaffold
                     /note="color: #993366; direction: RIGHT"
     terminator      363..449
                     /gene="Escherichia coli rrnB"
                     /label=rrnB T1 terminator
                     /note="transcription terminator T1 from the E. coli rrnB 
                     gene"
                     /note="color: #ffffff"
     terminator      541..568
                     /label=rrnB T2 terminator
                     /note="transcription terminator T2 from the E. coli rrnB 
                     gene"
                     /note="color: #ffffff"
     promoter        588..692
                     /gene="bla"
                     /label=AmpR promoter
                     /note="color: #ffffff; direction: RIGHT"
     CDS             693..1487
                     /codon_start=1
                     /gene="aphA-3"
                     /product="aminoglycoside phosphotransferase"
                     /label=KanR
                     /note="confers resistance to kanamycin"
                     /note="color: #ccffcc"
                     /translation="MAKMRISPELKKLIEKYRCVKDTEGMSPAKVYKLVGENENLYLKM
                     TDSRYKGTTYDVEREKDMMLWLEGKLPVPKVLHFERHDGWSNLLMSEADGVLCSEEYED
                     EQSPEKIIELYAECIRLFHSIDISDCPYTNSLDSRLAELDYLLNNDLADVDCENWEEDT
                     PFKDPRELYDFLKTEKPEEELVFSHGDLGDSNIFVKDGKVSGFIDLGRSGRADKWYDIA
                     FCVRSLREDIGEEQYVELFFDLLGIKPDWEKIKYYILLDELF"
     CDS             693..1484
                     /codon_start=1
                     /label=NPTII
                     /note="color: #ff9966"
                     /translation="MAKMRISPELKKLIEKYRCVKDTEGMSPAKVYKLVGENENLYLKM
                     TDSRYKGTTYDVEREKDMMLWLEGKLPVPKVLHFERHDGWSNLLMSEADGVLCSEEYED
                     EQSPEKIIELYAECIRLFHSIDISDCPYTNSLDSRLAELDYLLNNDLADVDCENWEEDT
                     PFKDPRELYDFLKTEKPEEELVFSHGDLGDSNIFVKDGKVSGFIDLGRSGRADKWYDIA
                     FCVRSLREDIGEEQYVELFFDLLGIKPDWEKIKYYILLDELF"
     variation       1175
                     /label=A to G
                     /note="color: #3366cc"
     variation       1374
                     /label=A to C, I to L
                     /note="color: #3366cc"
     rep_origin      1658..2246
                     /direction=RIGHT
                     /label=ori
                     /note="high-copy-number ColE1/pMB1/pBR322/pUC origin of 
                     replication"
                     /note="color: #ffff00"
     misc_feature    2432..2572
                     /label=bom
                     /note="basis of mobility region from pBR322"
                     /note="color: #a6acb3"
ORIGIN
        1 ttgtgagcgg ataacaattg acattgtgag cggataacaa gatactgagc acccatcata
       61 tgtaaacctc gacatccctg aattcagaga tgaaattttg gccactcacg agtggccttt
      121 ttcttttctg tcaggcgtgt ttttccagcc acaccgcaaa cggttcggta tcggatgaga
      181 gaagattttc agcctgatac agattaaatc agaacgcaga agcggtctga taaaacagaa
      241 tttgcctggc ggcagtagcg cggtggtccc acctgacccc atgccgaact cagaagtgaa
      301 acgccgtagc gccgatggta gtgtggggtc tccccatgcg agagtaggga actgccaggc
      361 atcaaataaa acgaaaggct cagtcgaaag actgggcctt tcgttttatc tgttgtttgt
      421 cggtgaacgc tctcctgagt aggacaaatc cgccgggagc ggatttgaac gttgcgaagc
      481 aacggcccgg agggtggcgg gcaggacgcc cgccataaac tgccaggcat caaattaagc
      541 agaaggccat cctgacggat ggcctttttg cgtttctaca aactcttcgc ggaaccccta
      601 tttgtttatt tttctaaata cattcaaata tgtatccgct catgagacaa taaccctgat
      661 aaatgcttca ataatattga aaaaggaaga gtatggctaa aatgagaata tcaccggaat
      721 tgaaaaaact gatcgaaaaa taccgctgcg taaaagatac ggaaggaatg tctcctgcta
      781 aggtatataa gctggtggga gaaaatgaaa acctatattt aaaaatgacg gacagccggt
      841 ataaagggac cacctatgat gtggaacggg aaaaggacat gatgctatgg ctggaaggaa
      901 agctgcctgt tccaaaggtc ctgcactttg aacggcatga tggctggagc aatctgctca
      961 tgagtgaggc cgatggcgtc ctttgctcgg aagagtatga agatgaacaa agccctgaaa
     1021 agattatcga gctgtatgcg gagtgcatca ggctctttca ctccatcgac atatcggatt
     1081 gtccctatac gaatagctta gacagccgct tagccgaatt ggattactta ctgaataacg
     1141 atctggccga tgtggattgc gaaaactggg aagaggacac tccatttaaa gatccgcgcg
     1201 agctgtatga ttttttaaag acggaaaagc ccgaagagga acttgtcttt tcccacggcg
     1261 acctgggaga cagcaacatc tttgtgaaag atggcaaagt aagtggcttt attgatcttg
     1321 ggagaagcgg cagggcggac aagtggtatg acattgcctt ctgcgtccgg tcgctcaggg
     1381 aggatatcgg ggaagaacag tatgtcgagc tattttttga cttactgggg atcaagcctg
     1441 attgggagaa aataaaatat tatattttac tggatgaatt gttttagctg tcagaccaag
     1501 tttactcata tatactttag attgatttaa aacttcattt ttaatttaaa aggatctagg
     1561 tgaagatcct ttttgataat ctcatgacca aaatccctta acgtgagttt tcgttccact
     1621 gagcgtcaga ccccgtagaa aagatcaaag gatcttcttg agatcctttt tttctgcgcg
     1681 taatctgctg cttgcaaaca aaaaaaccac cgctaccagc ggtggtttgt ttgccggatc
     1741 aagagctacc aactcttttt ccgaaggtaa ctggcttcag cagagcgcag ataccaaata
     1801 ctgtccttct agtgtagccg tagttaggcc accacttcaa gaactctgta gcaccgccta
     1861 catacctcgc tctgctaatc ctgttaccag tggctgctgc cagtggcgat aagtcgtgtc
     1921 ttaccgggtt ggactcaaga cgatagttac cggataaggc gcagcggtcg ggctgaacgg
     1981 ggggttcgtg cacacagccc agcttggagc gaacgaccta caccgaactg agatacctac
     2041 agcgtgagct atgagaaagc gccacgcttc ccgaagggag aaaggcggac aggtatccgg
     2101 taagcggcag ggtcggaaca ggagagcgca cgagggagct tccaggggga aacgcctggt
     2161 atctttatag tcctgtcggg tttcgccacc tctgacttga gcgtcgattt ttgtgatgct
     2221 cgtcaggggg gcggagccta tggaaaaacg ccagcaacgc ggccttttta cggttcctgg
     2281 ccttttgctg gccttttgct cacatgttct ttcctgcgtt atcccctgat tctgtggata
     2341 accgtattac cgcctttgag tgagctgata ccgctcgccg cagccgaacg accgagcgca
     2401 gcgagtcagt gagcgaggaa gcggaagagc gcctgatgcg gtattttctc cttacgcatc
     2461 tgtgcggtat ttcacaccgc atatggtgca ctctcagtac aatctgctct gatgccgcat
     2521 agttaagcca gtatacactc cgctatcgct acgtgactgg gtcatggctg cgccccgaca
     2581 cccgccaaca cccgctgacg cgccctgacg ggcttgtctg ctcccggcat ccgcttacag
     2641 acaagctgtg accgtctccg ggagctgcat gtgtcagagg ttttcaccgt catcaccgaa
     2701 acgcgcgagg cagcagatca attcgcgcgc gaaggcgaag cggcatgcat aatgtgcctg
     2761 tcaaatggac gaagcaggga ttctgcaaac cctatgctac tccgtcaagc cgtcaattgt
     2821 ctgattcgtt acca
//
