# Supplementary material for: An Easy-to-Use Plasmid Toolset for Efficient Generation and Benchmarking of Synthetic Small RNAs in Bacteria
Source: ACS Synth Biol. 2022 Aug 31;11(9):2989–3003. doi: 10.1021/acssynbio.2c00164 (PMC9486967; doi:10.1021/acssynbio.2c00164)
Supplement: Supplementary file 2 — sb2c00164_si_002.zip [file sb2c00164_si_002.zip › p-PL-MicA-∆seed.gbk]

LOCUS       Exported                2814 bp DNA     circular SYN 04-MAR-2022
DEFINITION  .
ACCESSION   .
VERSION     .
KEYWORDS    .
SOURCE      synthetic DNA construct
  ORGANISM  synthetic DNA construct
REFERENCE   1  (bases 1 to 2814)
  AUTHORS   Daniel Schindler
  TITLE     Direct Submission
  JOURNAL   Exported Mar 23, 2022 from SnapGene 6.0.2
            https://www.snapgene.com
FEATURES             Location/Qualifiers
     source          1..2814
                     /mol_type="other DNA"
                     /organism="synthetic DNA construct"
     misc_feature    1..52
                     /label=PL promoter
                     /note="color: #ccffcc"
     protein_bind    1..17
                     /label=lac operator
                     /bound_moiety="lac repressor encoded by lacI"
                     /note="The lac repressor binds to the lac operator to 
                     inhibit transcription in E. coli. This inhibition can be 
                     relieved by adding lactose or 
                     isopropyl-beta-D-thiogalactopyranoside (IPTG)."
                     /note="color: #31849b"
     protein_bind    24..40
                     /label=lac operator
                     /bound_moiety="lac repressor encoded by lacI"
                     /note="The lac repressor binds to the lac operator to 
                     inhibit transcription in E. coli. This inhibition can be 
                     relieved by adding lactose or 
                     isopropyl-beta-D-thiogalactopyranoside (IPTG)."
                     /note="color: #31849b"
     misc_feature    57..152
                     /label=micA scaffold
                     /note="color: #993366; direction: RIGHT"
     terminator      343..429
                     /gene="Escherichia coli rrnB"
                     /label=rrnB T1 terminator
                     /note="transcription terminator T1 from the E. coli rrnB 
                     gene"
                     /note="color: #ffffff"
     terminator      521..548
                     /label=rrnB T2 terminator
                     /note="transcription terminator T2 from the E. coli rrnB 
                     gene"
                     /note="color: #ffffff"
     promoter        568..672
                     /gene="bla"
                     /label=AmpR promoter
                     /note="color: #ffffff; direction: RIGHT"
     CDS             673..1467
                     /codon_start=1
                     /gene="aphA-3"
                     /product="aminoglycoside phosphotransferase"
                     /label=KanR
                     /note="confers resistance to kanamycin"
                     /note="color: #ccffcc"
                     /translation="MAKMRISPELKKLIEKYRCVKDTEGMSPAKVYKLVGENENLYLKM
                     TDSRYKGTTYDVEREKDMMLWLEGKLPVPKVLHFERHDGWSNLLMSEADGVLCSEEYED
                     EQSPEKIIELYAECIRLFHSIDISDCPYTNSLDSRLAELDYLLNNDLADVDCENWEEDT
                     PFKDPRELYDFLKTEKPEEELVFSHGDLGDSNIFVKDGKVSGFIDLGRSGRADKWYDIA
                     FCVRSLREDIGEEQYVELFFDLLGIKPDWEKIKYYILLDELF"
     CDS             673..1464
                     /codon_start=1
                     /label=NPTII
                     /note="color: #ff9966"
                     /translation="MAKMRISPELKKLIEKYRCVKDTEGMSPAKVYKLVGENENLYLKM
                     TDSRYKGTTYDVEREKDMMLWLEGKLPVPKVLHFERHDGWSNLLMSEADGVLCSEEYED
                     EQSPEKIIELYAECIRLFHSIDISDCPYTNSLDSRLAELDYLLNNDLADVDCENWEEDT
                     PFKDPRELYDFLKTEKPEEELVFSHGDLGDSNIFVKDGKVSGFIDLGRSGRADKWYDIA
                     FCVRSLREDIGEEQYVELFFDLLGIKPDWEKIKYYILLDELF"
     variation       1155
                     /label=A to G
                     /note="color: #3366cc"
     variation       1354
                     /label=A to C, I to L
                     /note="color: #3366cc"
     rep_origin      1638..2226
                     /direction=RIGHT
                     /label=ori
                     /note="high-copy-number ColE1/pMB1/pBR322/pUC origin of 
                     replication"
                     /note="color: #ffff00"
     misc_feature    2412..2552
                     /label=bom
                     /note="basis of mobility region from pBR322"
                     /note="color: #a6acb3"
ORIGIN
        1 ttgtgagcgg ataacaattg acattgtgag cggataacaa gatactgagc accatccctg
       61 aattcagaga tgaaattttg gccactcacg agtggccttt ttcttttctg tcaggcgtgt
      121 ttttccagcc acaccgcaaa cggttcggta tcggatgaga gaagattttc agcctgatac
      181 agattaaatc agaacgcaga agcggtctga taaaacagaa tttgcctggc ggcagtagcg
      241 cggtggtccc acctgacccc atgccgaact cagaagtgaa acgccgtagc gccgatggta
      301 gtgtggggtc tccccatgcg agagtaggga actgccaggc atcaaataaa acgaaaggct
      361 cagtcgaaag actgggcctt tcgttttatc tgttgtttgt cggtgaacgc tctcctgagt
      421 aggacaaatc cgccgggagc ggatttgaac gttgcgaagc aacggcccgg agggtggcgg
      481 gcaggacgcc cgccataaac tgccaggcat caaattaagc agaaggccat cctgacggat
      541 ggcctttttg cgtttctaca aactcttcgc ggaaccccta tttgtttatt tttctaaata
      601 cattcaaata tgtatccgct catgagacaa taaccctgat aaatgcttca ataatattga
      661 aaaaggaaga gtatggctaa aatgagaata tcaccggaat tgaaaaaact gatcgaaaaa
      721 taccgctgcg taaaagatac ggaaggaatg tctcctgcta aggtatataa gctggtggga
      781 gaaaatgaaa acctatattt aaaaatgacg gacagccggt ataaagggac cacctatgat
      841 gtggaacggg aaaaggacat gatgctatgg ctggaaggaa agctgcctgt tccaaaggtc
      901 ctgcactttg aacggcatga tggctggagc aatctgctca tgagtgaggc cgatggcgtc
      961 ctttgctcgg aagagtatga agatgaacaa agccctgaaa agattatcga gctgtatgcg
     1021 gagtgcatca ggctctttca ctccatcgac atatcggatt gtccctatac gaatagctta
     1081 gacagccgct tagccgaatt ggattactta ctgaataacg atctggccga tgtggattgc
     1141 gaaaactggg aagaggacac tccatttaaa gatccgcgcg agctgtatga ttttttaaag
     1201 acggaaaagc ccgaagagga acttgtcttt tcccacggcg acctgggaga cagcaacatc
     1261 tttgtgaaag atggcaaagt aagtggcttt attgatcttg ggagaagcgg cagggcggac
     1321 aagtggtatg acattgcctt ctgcgtccgg tcgctcaggg aggatatcgg ggaagaacag
     1381 tatgtcgagc tattttttga cttactgggg atcaagcctg attgggagaa aataaaatat
     1441 tatattttac tggatgaatt gttttagctg tcagaccaag tttactcata tatactttag
     1501 attgatttaa aacttcattt ttaatttaaa aggatctagg tgaagatcct ttttgataat
     1561 ctcatgacca aaatccctta acgtgagttt tcgttccact gagcgtcaga ccccgtagaa
     1621 aagatcaaag gatcttcttg agatcctttt tttctgcgcg taatctgctg cttgcaaaca
     1681 aaaaaaccac cgctaccagc ggtggtttgt ttgccggatc aagagctacc aactcttttt
     1741 ccgaaggtaa ctggcttcag cagagcgcag ataccaaata ctgtccttct agtgtagccg
     1801 tagttaggcc accacttcaa gaactctgta gcaccgccta catacctcgc tctgctaatc
     1861 ctgttaccag tggctgctgc cagtggcgat aagtcgtgtc ttaccgggtt ggactcaaga
     1921 cgatagttac cggataaggc gcagcggtcg ggctgaacgg ggggttcgtg cacacagccc
     1981 agcttggagc gaacgaccta caccgaactg agatacctac agcgtgagct atgagaaagc
     2041 gccacgcttc ccgaagggag aaaggcggac aggtatccgg taagcggcag ggtcggaaca
     2101 ggagagcgca cgagggagct tccaggggga aacgcctggt atctttatag tcctgtcggg
     2161 tttcgccacc tctgacttga gcgtcgattt ttgtgatgct cgtcaggggg gcggagccta
     2221 tggaaaaacg ccagcaacgc ggccttttta cggttcctgg ccttttgctg gccttttgct
     2281 cacatgttct ttcctgcgtt atcccctgat tctgtggata accgtattac cgcctttgag
     2341 tgagctgata ccgctcgccg cagccgaacg accgagcgca gcgagtcagt gagcgaggaa
     2401 gcggaagagc gcctgatgcg gtattttctc cttacgcatc tgtgcggtat ttcacaccgc
     2461 atatggtgca ctctcagtac aatctgctct gatgccgcat agttaagcca gtatacactc
     2521 cgctatcgct acgtgactgg gtcatggctg cgccccgaca cccgccaaca cccgctgacg
     2581 cgccctgacg ggcttgtctg ctcccggcat ccgcttacag acaagctgtg accgtctccg
     2641 ggagctgcat gtgtcagagg ttttcaccgt catcaccgaa acgcgcgagg cagcagatca
     2701 attcgcgcgc gaaggcgaag cggcatgcat aatgtgcctg tcaaatggac gaagcaggga
     2761 ttctgcaaac cctatgctac tccgtcaagc cgtcaattgt ctgattcgtt acca
//
