# Supplementary material for: An Easy-to-Use Plasmid Toolset for Efficient Generation and Benchmarking of Synthetic Small RNAs in Bacteria
Source: ACS Synth Biol. 2022 Aug 31;11(9):2989–3003. doi: 10.1021/acssynbio.2c00164 (PMC9486967; doi:10.1021/acssynbio.2c00164)
Supplement: Supplementary file 2 — sb2c00164_si_002.zip [file sb2c00164_si_002.zip › p-PL-MicF-∆seed.gbk]

LOCUS       Exported                2815 bp DNA     circular SYN 04-MAR-2022
DEFINITION  .
ACCESSION   .
VERSION     .
KEYWORDS    .
SOURCE      synthetic DNA construct
  ORGANISM  synthetic DNA construct
REFERENCE   1  (bases 1 to 2815)
  AUTHORS   Daniel Schindler
  TITLE     Direct Submission
  JOURNAL   Exported Mar 23, 2022 from SnapGene 6.0.2
            https://www.snapgene.com
FEATURES             Location/Qualifiers
     source          1..2815
                     /mol_type="other DNA"
                     /organism="synthetic DNA construct"
     misc_feature    1..52
                     /label=PL promoter
                     /note="color: #ccffcc"
     protein_bind    1..17
                     /label=lac operator
                     /bound_moiety="lac repressor encoded by lacI"
                     /note="The lac repressor binds to the lac operator to 
                     inhibit transcription in E. coli. This inhibition can be 
                     relieved by adding lactose or 
                     isopropyl-beta-D-thiogalactopyranoside (IPTG)."
                     /note="color: #31849b"
     protein_bind    24..40
                     /label=lac operator
                     /bound_moiety="lac repressor encoded by lacI"
                     /note="The lac repressor binds to the lac operator to 
                     inhibit transcription in E. coli. This inhibition can be 
                     relieved by adding lactose or 
                     isopropyl-beta-D-thiogalactopyranoside (IPTG)."
                     /note="color: #31849b"
     misc_feature    57..153
                     /label=micF scaffold
                     /note="color: #993366; direction: RIGHT"
     terminator      344..430
                     /gene="Escherichia coli rrnB"
                     /label=rrnB T1 terminator
                     /note="transcription terminator T1 from the E. coli rrnB 
                     gene"
                     /note="color: #ffffff"
     terminator      522..549
                     /label=rrnB T2 terminator
                     /note="transcription terminator T2 from the E. coli rrnB 
                     gene"
                     /note="color: #ffffff"
     promoter        569..673
                     /gene="bla"
                     /label=AmpR promoter
                     /note="color: #ffffff; direction: RIGHT"
     CDS             674..1468
                     /codon_start=1
                     /gene="aphA-3"
                     /product="aminoglycoside phosphotransferase"
                     /label=KanR
                     /note="confers resistance to kanamycin"
                     /note="color: #ccffcc"
                     /translation="MAKMRISPELKKLIEKYRCVKDTEGMSPAKVYKLVGENENLYLKM
                     TDSRYKGTTYDVEREKDMMLWLEGKLPVPKVLHFERHDGWSNLLMSEADGVLCSEEYED
                     EQSPEKIIELYAECIRLFHSIDISDCPYTNSLDSRLAELDYLLNNDLADVDCENWEEDT
                     PFKDPRELYDFLKTEKPEEELVFSHGDLGDSNIFVKDGKVSGFIDLGRSGRADKWYDIA
                     FCVRSLREDIGEEQYVELFFDLLGIKPDWEKIKYYILLDELF"
     CDS             674..1465
                     /codon_start=1
                     /label=NPTII
                     /note="color: #ff9966"
                     /translation="MAKMRISPELKKLIEKYRCVKDTEGMSPAKVYKLVGENENLYLKM
                     TDSRYKGTTYDVEREKDMMLWLEGKLPVPKVLHFERHDGWSNLLMSEADGVLCSEEYED
                     EQSPEKIIELYAECIRLFHSIDISDCPYTNSLDSRLAELDYLLNNDLADVDCENWEEDT
                     PFKDPRELYDFLKTEKPEEELVFSHGDLGDSNIFVKDGKVSGFIDLGRSGRADKWYDIA
                     FCVRSLREDIGEEQYVELFFDLLGIKPDWEKIKYYILLDELF"
     variation       1156
                     /label=A to G
                     /note="color: #3366cc"
     variation       1355
                     /label=A to C, I to L
                     /note="color: #3366cc"
     rep_origin      1639..2227
                     /direction=RIGHT
                     /label=ori
                     /note="high-copy-number ColE1/pMB1/pBR322/pUC origin of 
                     replication"
                     /note="color: #ffff00"
     misc_feature    2413..2553
                     /label=bom
                     /note="basis of mobility region from pBR322"
                     /note="color: #a6acb3"
ORIGIN
        1 ttgtgagcgg ataacaattg acattgtgag cggataacaa gatactgagc accatcttct
       61 gaatgtctgt ttacccctat ttcaaccgga tgcctcgcat tcggtttttt ttacccttct
      121 ttacacactt ttcattattc tgtgctacca cagggatgag agaagatttt cagcctgata
      181 cagattaaat cagaacgcag aagcggtctg ataaaacaga atttgcctgg cggcagtagc
      241 gcggtggtcc cacctgaccc catgccgaac tcagaagtga aacgccgtag cgccgatggt
      301 agtgtggggt ctccccatgc gagagtaggg aactgccagg catcaaataa aacgaaaggc
      361 tcagtcgaaa gactgggcct ttcgttttat ctgttgtttg tcggtgaacg ctctcctgag
      421 taggacaaat ccgccgggag cggatttgaa cgttgcgaag caacggcccg gagggtggcg
      481 ggcaggacgc ccgccataaa ctgccaggca tcaaattaag cagaaggcca tcctgacgga
      541 tggccttttt gcgtttctac aaactcttcg cggaacccct atttgtttat ttttctaaat
      601 acattcaaat atgtatccgc tcatgagaca ataaccctga taaatgcttc aataatattg
      661 aaaaaggaag agtatggcta aaatgagaat atcaccggaa ttgaaaaaac tgatcgaaaa
      721 ataccgctgc gtaaaagata cggaaggaat gtctcctgct aaggtatata agctggtggg
      781 agaaaatgaa aacctatatt taaaaatgac ggacagccgg tataaaggga ccacctatga
      841 tgtggaacgg gaaaaggaca tgatgctatg gctggaagga aagctgcctg ttccaaaggt
      901 cctgcacttt gaacggcatg atggctggag caatctgctc atgagtgagg ccgatggcgt
      961 cctttgctcg gaagagtatg aagatgaaca aagccctgaa aagattatcg agctgtatgc
     1021 ggagtgcatc aggctctttc actccatcga catatcggat tgtccctata cgaatagctt
     1081 agacagccgc ttagccgaat tggattactt actgaataac gatctggccg atgtggattg
     1141 cgaaaactgg gaagaggaca ctccatttaa agatccgcgc gagctgtatg attttttaaa
     1201 gacggaaaag cccgaagagg aacttgtctt ttcccacggc gacctgggag acagcaacat
     1261 ctttgtgaaa gatggcaaag taagtggctt tattgatctt gggagaagcg gcagggcgga
     1321 caagtggtat gacattgcct tctgcgtccg gtcgctcagg gaggatatcg gggaagaaca
     1381 gtatgtcgag ctattttttg acttactggg gatcaagcct gattgggaga aaataaaata
     1441 ttatatttta ctggatgaat tgttttagct gtcagaccaa gtttactcat atatacttta
     1501 gattgattta aaacttcatt tttaatttaa aaggatctag gtgaagatcc tttttgataa
     1561 tctcatgacc aaaatccctt aacgtgagtt ttcgttccac tgagcgtcag accccgtaga
     1621 aaagatcaaa ggatcttctt gagatccttt ttttctgcgc gtaatctgct gcttgcaaac
     1681 aaaaaaacca ccgctaccag cggtggtttg tttgccggat caagagctac caactctttt
     1741 tccgaaggta actggcttca gcagagcgca gataccaaat actgtccttc tagtgtagcc
     1801 gtagttaggc caccacttca agaactctgt agcaccgcct acatacctcg ctctgctaat
     1861 cctgttacca gtggctgctg ccagtggcga taagtcgtgt cttaccgggt tggactcaag
     1921 acgatagtta ccggataagg cgcagcggtc gggctgaacg gggggttcgt gcacacagcc
     1981 cagcttggag cgaacgacct acaccgaact gagataccta cagcgtgagc tatgagaaag
     2041 cgccacgctt cccgaaggga gaaaggcgga caggtatccg gtaagcggca gggtcggaac
     2101 aggagagcgc acgagggagc ttccaggggg aaacgcctgg tatctttata gtcctgtcgg
     2161 gtttcgccac ctctgacttg agcgtcgatt tttgtgatgc tcgtcagggg ggcggagcct
     2221 atggaaaaac gccagcaacg cggccttttt acggttcctg gccttttgct ggccttttgc
     2281 tcacatgttc tttcctgcgt tatcccctga ttctgtggat aaccgtatta ccgcctttga
     2341 gtgagctgat accgctcgcc gcagccgaac gaccgagcgc agcgagtcag tgagcgagga
     2401 agcggaagag cgcctgatgc ggtattttct ccttacgcat ctgtgcggta tttcacaccg
     2461 catatggtgc actctcagta caatctgctc tgatgccgca tagttaagcc agtatacact
     2521 ccgctatcgc tacgtgactg ggtcatggct gcgccccgac acccgccaac acccgctgac
     2581 gcgccctgac gggcttgtct gctcccggca tccgcttaca gacaagctgt gaccgtctcc
     2641 gggagctgca tgtgtcagag gttttcaccg tcatcaccga aacgcgcgag gcagcagatc
     2701 aattcgcgcg cgaaggcgaa gcggcatgca taatgtgcct gtcaaatgga cgaagcaggg
     2761 attctgcaaa ccctatgcta ctccgtcaag ccgtcaattg tctgattcgt tacca
//
