# Supplementary material for: An Easy-to-Use Plasmid Toolset for Efficient Generation and Benchmarking of Synthetic Small RNAs in Bacteria
Source: ACS Synth Biol. 2022 Aug 31;11(9):2989–3003. doi: 10.1021/acssynbio.2c00164 (PMC9486967; doi:10.1021/acssynbio.2c00164)
Supplement: Supplementary file 2 — sb2c00164_si_002.zip [file sb2c00164_si_002.zip › p-PL-OmrB-s8.gbk]

LOCUS       Exported                2826 bp DNA     circular SYN 04-MAR-2022
DEFINITION  .
ACCESSION   .
VERSION     .
KEYWORDS    .
SOURCE      synthetic DNA construct
  ORGANISM  synthetic DNA construct
REFERENCE   1  (bases 1 to 2826)
  AUTHORS   Daniel Schindler
  TITLE     Direct Submission
  JOURNAL   Exported Mar 23, 2022 from SnapGene 6.0.2
            https://www.snapgene.com
FEATURES             Location/Qualifiers
     source          1..2826
                     /mol_type="other DNA"
                     /organism="synthetic DNA construct"
     misc_feature    1..52
                     /label=PL promoter
                     /note="color: #ccffcc"
     protein_bind    1..17
                     /label=lac operator
                     /bound_moiety="lac repressor encoded by lacI"
                     /note="The lac repressor binds to the lac operator to 
                     inhibit transcription in E. coli. This inhibition can be 
                     relieved by adding lactose or 
                     isopropyl-beta-D-thiogalactopyranoside (IPTG)."
                     /note="color: #31849b"
     protein_bind    24..40
                     /label=lac operator
                     /bound_moiety="lac repressor encoded by lacI"
                     /note="The lac repressor binds to the lac operator to 
                     inhibit transcription in E. coli. This inhibition can be 
                     relieved by adding lactose or 
                     isopropyl-beta-D-thiogalactopyranoside (IPTG)."
                     /note="color: #31849b"
     misc_feature    57..72
                     /label=s8
                     /note="color: #ccffcc"
     misc_feature    77..164
                     /label=omrB scaffold
                     /note="color: #993366; direction: RIGHT"
     terminator      355..441
                     /gene="Escherichia coli rrnB"
                     /label=rrnB T1 terminator
                     /note="transcription terminator T1 from the E. coli rrnB 
                     gene"
                     /note="color: #ffffff"
     terminator      533..560
                     /label=rrnB T2 terminator
                     /note="transcription terminator T2 from the E. coli rrnB 
                     gene"
                     /note="color: #ffffff"
     promoter        580..684
                     /gene="bla"
                     /label=AmpR promoter
                     /note="color: #ffffff; direction: RIGHT"
     CDS             685..1479
                     /codon_start=1
                     /gene="aphA-3"
                     /product="aminoglycoside phosphotransferase"
                     /label=KanR
                     /note="confers resistance to kanamycin"
                     /note="color: #ccffcc"
                     /translation="MAKMRISPELKKLIEKYRCVKDTEGMSPAKVYKLVGENENLYLKM
                     TDSRYKGTTYDVEREKDMMLWLEGKLPVPKVLHFERHDGWSNLLMSEADGVLCSEEYED
                     EQSPEKIIELYAECIRLFHSIDISDCPYTNSLDSRLAELDYLLNNDLADVDCENWEEDT
                     PFKDPRELYDFLKTEKPEEELVFSHGDLGDSNIFVKDGKVSGFIDLGRSGRADKWYDIA
                     FCVRSLREDIGEEQYVELFFDLLGIKPDWEKIKYYILLDELF"
     CDS             685..1476
                     /codon_start=1
                     /label=NPTII
                     /note="color: #ff9966"
                     /translation="MAKMRISPELKKLIEKYRCVKDTEGMSPAKVYKLVGENENLYLKM
                     TDSRYKGTTYDVEREKDMMLWLEGKLPVPKVLHFERHDGWSNLLMSEADGVLCSEEYED
                     EQSPEKIIELYAECIRLFHSIDISDCPYTNSLDSRLAELDYLLNNDLADVDCENWEEDT
                     PFKDPRELYDFLKTEKPEEELVFSHGDLGDSNIFVKDGKVSGFIDLGRSGRADKWYDIA
                     FCVRSLREDIGEEQYVELFFDLLGIKPDWEKIKYYILLDELF"
     variation       1167
                     /label=A to G
                     /note="color: #3366cc"
     variation       1366
                     /label=A to C, I to L
                     /note="color: #3366cc"
     rep_origin      1650..2238
                     /direction=RIGHT
                     /label=ori
                     /note="high-copy-number ColE1/pMB1/pBR322/pUC origin of 
                     replication"
                     /note="color: #ffff00"
     misc_feature    2424..2564
                     /label=bom
                     /note="basis of mobility region from pBR322"
                     /note="color: #a6acb3"
ORIGIN
        1 ttgtgagcgg ataacaattg acattgtgag cggataacaa gatactgagc acccatcata
       61 tgtaaacctc gaaagtcaac ttcgggttga gcacatgaat tacaccagcc tgcgcagatg
      121 cgcaggtttt ttttgccggt catcaatctg taacagtaac cgacggatga gagaagattt
      181 tcagcctgat acagattaaa tcagaacgca gaagcggtct gataaaacag aatttgcctg
      241 gcggcagtag cgcggtggtc ccacctgacc ccatgccgaa ctcagaagtg aaacgccgta
      301 gcgccgatgg tagtgtgggg tctccccatg cgagagtagg gaactgccag gcatcaaata
      361 aaacgaaagg ctcagtcgaa agactgggcc tttcgtttta tctgttgttt gtcggtgaac
      421 gctctcctga gtaggacaaa tccgccggga gcggatttga acgttgcgaa gcaacggccc
      481 ggagggtggc gggcaggacg cccgccataa actgccaggc atcaaattaa gcagaaggcc
      541 atcctgacgg atggcctttt tgcgtttcta caaactcttc gcggaacccc tatttgttta
      601 tttttctaaa tacattcaaa tatgtatccg ctcatgagac aataaccctg ataaatgctt
      661 caataatatt gaaaaaggaa gagtatggct aaaatgagaa tatcaccgga attgaaaaaa
      721 ctgatcgaaa aataccgctg cgtaaaagat acggaaggaa tgtctcctgc taaggtatat
      781 aagctggtgg gagaaaatga aaacctatat ttaaaaatga cggacagccg gtataaaggg
      841 accacctatg atgtggaacg ggaaaaggac atgatgctat ggctggaagg aaagctgcct
      901 gttccaaagg tcctgcactt tgaacggcat gatggctgga gcaatctgct catgagtgag
      961 gccgatggcg tcctttgctc ggaagagtat gaagatgaac aaagccctga aaagattatc
     1021 gagctgtatg cggagtgcat caggctcttt cactccatcg acatatcgga ttgtccctat
     1081 acgaatagct tagacagccg cttagccgaa ttggattact tactgaataa cgatctggcc
     1141 gatgtggatt gcgaaaactg ggaagaggac actccattta aagatccgcg cgagctgtat
     1201 gattttttaa agacggaaaa gcccgaagag gaacttgtct tttcccacgg cgacctggga
     1261 gacagcaaca tctttgtgaa agatggcaaa gtaagtggct ttattgatct tgggagaagc
     1321 ggcagggcgg acaagtggta tgacattgcc ttctgcgtcc ggtcgctcag ggaggatatc
     1381 ggggaagaac agtatgtcga gctatttttt gacttactgg ggatcaagcc tgattgggag
     1441 aaaataaaat attatatttt actggatgaa ttgttttagc tgtcagacca agtttactca
     1501 tatatacttt agattgattt aaaacttcat ttttaattta aaaggatcta ggtgaagatc
     1561 ctttttgata atctcatgac caaaatccct taacgtgagt tttcgttcca ctgagcgtca
     1621 gaccccgtag aaaagatcaa aggatcttct tgagatcctt tttttctgcg cgtaatctgc
     1681 tgcttgcaaa caaaaaaacc accgctacca gcggtggttt gtttgccgga tcaagagcta
     1741 ccaactcttt ttccgaaggt aactggcttc agcagagcgc agataccaaa tactgtcctt
     1801 ctagtgtagc cgtagttagg ccaccacttc aagaactctg tagcaccgcc tacatacctc
     1861 gctctgctaa tcctgttacc agtggctgct gccagtggcg ataagtcgtg tcttaccggg
     1921 ttggactcaa gacgatagtt accggataag gcgcagcggt cgggctgaac ggggggttcg
     1981 tgcacacagc ccagcttgga gcgaacgacc tacaccgaac tgagatacct acagcgtgag
     2041 ctatgagaaa gcgccacgct tcccgaaggg agaaaggcgg acaggtatcc ggtaagcggc
     2101 agggtcggaa caggagagcg cacgagggag cttccagggg gaaacgcctg gtatctttat
     2161 agtcctgtcg ggtttcgcca cctctgactt gagcgtcgat ttttgtgatg ctcgtcaggg
     2221 gggcggagcc tatggaaaaa cgccagcaac gcggcctttt tacggttcct ggccttttgc
     2281 tggccttttg ctcacatgtt ctttcctgcg ttatcccctg attctgtgga taaccgtatt
     2341 accgcctttg agtgagctga taccgctcgc cgcagccgaa cgaccgagcg cagcgagtca
     2401 gtgagcgagg aagcggaaga gcgcctgatg cggtattttc tccttacgca tctgtgcggt
     2461 atttcacacc gcatatggtg cactctcagt acaatctgct ctgatgccgc atagttaagc
     2521 cagtatacac tccgctatcg ctacgtgact gggtcatggc tgcgccccga cacccgccaa
     2581 cacccgctga cgcgccctga cgggcttgtc tgctcccggc atccgcttac agacaagctg
     2641 tgaccgtctc cgggagctgc atgtgtcaga ggttttcacc gtcatcaccg aaacgcgcga
     2701 ggcagcagat caattcgcgc gcgaaggcga agcggcatgc ataatgtgcc tgtcaaatgg
     2761 acgaagcagg gattctgcaa accctatgct actccgtcaa gccgtcaatt gtctgattcg
     2821 ttacca
//
