# Supplementary material for: An Easy-to-Use Plasmid Toolset for Efficient Generation and Benchmarking of Synthetic Small RNAs in Bacteria
Source: ACS Synth Biol. 2022 Aug 31;11(9):2989–3003. doi: 10.1021/acssynbio.2c00164 (PMC9486967; doi:10.1021/acssynbio.2c00164)
Supplement: Supplementary file 2 — sb2c00164_si_002.zip [file sb2c00164_si_002.zip › p-PL-OmrB-∆seed.gbk]

LOCUS       Exported                2806 bp DNA     circular SYN 04-MAR-2022
DEFINITION  .
ACCESSION   .
VERSION     .
KEYWORDS    .
SOURCE      synthetic DNA construct
  ORGANISM  synthetic DNA construct
REFERENCE   1  (bases 1 to 2806)
  AUTHORS   Daniel Schindler
  TITLE     Direct Submission
  JOURNAL   Exported Mar 23, 2022 from SnapGene 6.0.2
            https://www.snapgene.com
FEATURES             Location/Qualifiers
     source          1..2806
                     /mol_type="other DNA"
                     /organism="synthetic DNA construct"
     misc_feature    1..52
                     /label=PL promoter
                     /note="color: #ccffcc"
     protein_bind    1..17
                     /label=lac operator
                     /bound_moiety="lac repressor encoded by lacI"
                     /note="The lac repressor binds to the lac operator to 
                     inhibit transcription in E. coli. This inhibition can be 
                     relieved by adding lactose or 
                     isopropyl-beta-D-thiogalactopyranoside (IPTG)."
                     /note="color: #31849b"
     protein_bind    24..40
                     /label=lac operator
                     /bound_moiety="lac repressor encoded by lacI"
                     /note="The lac repressor binds to the lac operator to 
                     inhibit transcription in E. coli. This inhibition can be 
                     relieved by adding lactose or 
                     isopropyl-beta-D-thiogalactopyranoside (IPTG)."
                     /note="color: #31849b"
     misc_feature    57..144
                     /label=omrB scaffold
                     /note="color: #993366; direction: RIGHT"
     terminator      335..421
                     /gene="Escherichia coli rrnB"
                     /label=rrnB T1 terminator
                     /note="transcription terminator T1 from the E. coli rrnB 
                     gene"
                     /note="color: #ffffff"
     terminator      513..540
                     /label=rrnB T2 terminator
                     /note="transcription terminator T2 from the E. coli rrnB 
                     gene"
                     /note="color: #ffffff"
     promoter        560..664
                     /gene="bla"
                     /label=AmpR promoter
                     /note="color: #ffffff; direction: RIGHT"
     CDS             665..1459
                     /codon_start=1
                     /gene="aphA-3"
                     /product="aminoglycoside phosphotransferase"
                     /label=KanR
                     /note="confers resistance to kanamycin"
                     /note="color: #ccffcc"
                     /translation="MAKMRISPELKKLIEKYRCVKDTEGMSPAKVYKLVGENENLYLKM
                     TDSRYKGTTYDVEREKDMMLWLEGKLPVPKVLHFERHDGWSNLLMSEADGVLCSEEYED
                     EQSPEKIIELYAECIRLFHSIDISDCPYTNSLDSRLAELDYLLNNDLADVDCENWEEDT
                     PFKDPRELYDFLKTEKPEEELVFSHGDLGDSNIFVKDGKVSGFIDLGRSGRADKWYDIA
                     FCVRSLREDIGEEQYVELFFDLLGIKPDWEKIKYYILLDELF"
     CDS             665..1456
                     /codon_start=1
                     /label=NPTII
                     /note="color: #ff9966"
                     /translation="MAKMRISPELKKLIEKYRCVKDTEGMSPAKVYKLVGENENLYLKM
                     TDSRYKGTTYDVEREKDMMLWLEGKLPVPKVLHFERHDGWSNLLMSEADGVLCSEEYED
                     EQSPEKIIELYAECIRLFHSIDISDCPYTNSLDSRLAELDYLLNNDLADVDCENWEEDT
                     PFKDPRELYDFLKTEKPEEELVFSHGDLGDSNIFVKDGKVSGFIDLGRSGRADKWYDIA
                     FCVRSLREDIGEEQYVELFFDLLGIKPDWEKIKYYILLDELF"
     variation       1147
                     /label=A to G
                     /note="color: #3366cc"
     variation       1346
                     /label=A to C, I to L
                     /note="color: #3366cc"
     rep_origin      1630..2218
                     /direction=RIGHT
                     /label=ori
                     /note="high-copy-number ColE1/pMB1/pBR322/pUC origin of 
                     replication"
                     /note="color: #ffff00"
     misc_feature    2404..2544
                     /label=bom
                     /note="basis of mobility region from pBR322"
                     /note="color: #a6acb3"
ORIGIN
        1 ttgtgagcgg ataacaattg acattgtgag cggataacaa gatactgagc accatccaac
       61 ttcgggttga gcacatgaat tacaccagcc tgcgcagatg cgcaggtttt ttttgccggt
      121 catcaatctg taacagtaac cgacggatga gagaagattt tcagcctgat acagattaaa
      181 tcagaacgca gaagcggtct gataaaacag aatttgcctg gcggcagtag cgcggtggtc
      241 ccacctgacc ccatgccgaa ctcagaagtg aaacgccgta gcgccgatgg tagtgtgggg
      301 tctccccatg cgagagtagg gaactgccag gcatcaaata aaacgaaagg ctcagtcgaa
      361 agactgggcc tttcgtttta tctgttgttt gtcggtgaac gctctcctga gtaggacaaa
      421 tccgccggga gcggatttga acgttgcgaa gcaacggccc ggagggtggc gggcaggacg
      481 cccgccataa actgccaggc atcaaattaa gcagaaggcc atcctgacgg atggcctttt
      541 tgcgtttcta caaactcttc gcggaacccc tatttgttta tttttctaaa tacattcaaa
      601 tatgtatccg ctcatgagac aataaccctg ataaatgctt caataatatt gaaaaaggaa
      661 gagtatggct aaaatgagaa tatcaccgga attgaaaaaa ctgatcgaaa aataccgctg
      721 cgtaaaagat acggaaggaa tgtctcctgc taaggtatat aagctggtgg gagaaaatga
      781 aaacctatat ttaaaaatga cggacagccg gtataaaggg accacctatg atgtggaacg
      841 ggaaaaggac atgatgctat ggctggaagg aaagctgcct gttccaaagg tcctgcactt
      901 tgaacggcat gatggctgga gcaatctgct catgagtgag gccgatggcg tcctttgctc
      961 ggaagagtat gaagatgaac aaagccctga aaagattatc gagctgtatg cggagtgcat
     1021 caggctcttt cactccatcg acatatcgga ttgtccctat acgaatagct tagacagccg
     1081 cttagccgaa ttggattact tactgaataa cgatctggcc gatgtggatt gcgaaaactg
     1141 ggaagaggac actccattta aagatccgcg cgagctgtat gattttttaa agacggaaaa
     1201 gcccgaagag gaacttgtct tttcccacgg cgacctggga gacagcaaca tctttgtgaa
     1261 agatggcaaa gtaagtggct ttattgatct tgggagaagc ggcagggcgg acaagtggta
     1321 tgacattgcc ttctgcgtcc ggtcgctcag ggaggatatc ggggaagaac agtatgtcga
     1381 gctatttttt gacttactgg ggatcaagcc tgattgggag aaaataaaat attatatttt
     1441 actggatgaa ttgttttagc tgtcagacca agtttactca tatatacttt agattgattt
     1501 aaaacttcat ttttaattta aaaggatcta ggtgaagatc ctttttgata atctcatgac
     1561 caaaatccct taacgtgagt tttcgttcca ctgagcgtca gaccccgtag aaaagatcaa
     1621 aggatcttct tgagatcctt tttttctgcg cgtaatctgc tgcttgcaaa caaaaaaacc
     1681 accgctacca gcggtggttt gtttgccgga tcaagagcta ccaactcttt ttccgaaggt
     1741 aactggcttc agcagagcgc agataccaaa tactgtcctt ctagtgtagc cgtagttagg
     1801 ccaccacttc aagaactctg tagcaccgcc tacatacctc gctctgctaa tcctgttacc
     1861 agtggctgct gccagtggcg ataagtcgtg tcttaccggg ttggactcaa gacgatagtt
     1921 accggataag gcgcagcggt cgggctgaac ggggggttcg tgcacacagc ccagcttgga
     1981 gcgaacgacc tacaccgaac tgagatacct acagcgtgag ctatgagaaa gcgccacgct
     2041 tcccgaaggg agaaaggcgg acaggtatcc ggtaagcggc agggtcggaa caggagagcg
     2101 cacgagggag cttccagggg gaaacgcctg gtatctttat agtcctgtcg ggtttcgcca
     2161 cctctgactt gagcgtcgat ttttgtgatg ctcgtcaggg gggcggagcc tatggaaaaa
     2221 cgccagcaac gcggcctttt tacggttcct ggccttttgc tggccttttg ctcacatgtt
     2281 ctttcctgcg ttatcccctg attctgtgga taaccgtatt accgcctttg agtgagctga
     2341 taccgctcgc cgcagccgaa cgaccgagcg cagcgagtca gtgagcgagg aagcggaaga
     2401 gcgcctgatg cggtattttc tccttacgca tctgtgcggt atttcacacc gcatatggtg
     2461 cactctcagt acaatctgct ctgatgccgc atagttaagc cagtatacac tccgctatcg
     2521 ctacgtgact gggtcatggc tgcgccccga cacccgccaa cacccgctga cgcgccctga
     2581 cgggcttgtc tgctcccggc atccgcttac agacaagctg tgaccgtctc cgggagctgc
     2641 atgtgtcaga ggttttcacc gtcatcaccg aaacgcgcga ggcagcagat caattcgcgc
     2701 gcgaaggcga agcggcatgc ataatgtgcc tgtcaaatgg acgaagcagg gattctgcaa
     2761 accctatgct actccgtcaa gccgtcaatt gtctgattcg ttacca
//
