# Supplementary material for: An Easy-to-Use Plasmid Toolset for Efficient Generation and Benchmarking of Synthetic Small RNAs in Bacteria
Source: ACS Synth Biol. 2022 Aug 31;11(9):2989–3003. doi: 10.1021/acssynbio.2c00164 (PMC9486967; doi:10.1021/acssynbio.2c00164)
Supplement: Supplementary file 2 — sb2c00164_si_002.zip [file sb2c00164_si_002.zip › p-PL-RybB-s8-PBBa_J23119-RybB-s28.gbk]

LOCUS       Exported                2997 bp DNA     circular SYN 18-JUL-2022
DEFINITION  .
ACCESSION   .
VERSION     .
KEYWORDS    .
SOURCE      synthetic DNA construct
  ORGANISM  synthetic DNA construct
REFERENCE   1  (bases 1 to 2997)
  AUTHORS   Daniel Schindler
  TITLE     Direct Submission
  JOURNAL   Exported Jul 18, 2022 from SnapGene 6.0.2
            https://www.snapgene.com
FEATURES             Location/Qualifiers
     source          1..2997
                     /mol_type="other DNA"
                     /organism="synthetic DNA construct"
     misc_feature    1..52
                     /label=PL promoter
                     /note="color: #ccffcc"
     protein_bind    1..17
                     /label=lac operator
                     /bound_moiety="lac repressor encoded by lacI"
                     /note="The lac repressor binds to the lac operator to 
                     inhibit transcription in E. coli. This inhibition can be 
                     relieved by adding lactose or 
                     isopropyl-beta-D-thiogalactopyranoside (IPTG)."
                     /note="color: #31849b"
     protein_bind    24..40
                     /label=lac operator
                     /bound_moiety="lac repressor encoded by lacI"
                     /note="The lac repressor binds to the lac operator to 
                     inhibit transcription in E. coli. This inhibition can be 
                     relieved by adding lactose or 
                     isopropyl-beta-D-thiogalactopyranoside (IPTG)."
                     /note="color: #31849b"
     misc_feature    57..72
                     /label=s8
                     /note="color: #ccffcc"
     misc_feature    81..139
                     
                     /note="color: #993366; direction: RIGHT"
     promoter        179..213
                     /label=J23119 promoter
                     /note="bacterial promoter (Registry of Standard Biological 
                     Parts BBa_J23119)"
                     /note="color: #ffffff; direction: RIGHT"
     misc_feature    218..233
                     /label=s28
                     /note="color: #ccffcc"
     misc_feature    242..300
                     
                     /note="color: #993366; direction: RIGHT"
     terminator      526..612
                     /gene="Escherichia coli rrnB"
                     /label=rrnB T1 terminator
                     /note="transcription terminator T1 from the E. coli rrnB 
                     gene"
                     /note="color: #ffffff"
     terminator      704..731
                     /label=rrnB T2 terminator
                     /note="transcription terminator T2 from the E. coli rrnB 
                     gene"
                     /note="color: #ffffff"
     promoter        751..855
                     /gene="bla"
                     /label=AmpR promoter
                     /note="color: #ffffff; direction: RIGHT"
     CDS             856..1650
                     /codon_start=1
                     /gene="aphA-3"
                     /product="aminoglycoside phosphotransferase"
                     /label=KanR
                     /note="confers resistance to kanamycin"
                     /note="color: #ccffcc"
                     /translation="MAKMRISPELKKLIEKYRCVKDTEGMSPAKVYKLVGENENLYLKM
                     TDSRYKGTTYDVEREKDMMLWLEGKLPVPKVLHFERHDGWSNLLMSEADGVLCSEEYED
                     EQSPEKIIELYAECIRLFHSIDISDCPYTNSLDSRLAELDYLLNNDLADVDCENWEEDT
                     PFKDPRELYDFLKTEKPEEELVFSHGDLGDSNIFVKDGKVSGFIDLGRSGRADKWYDIA
                     FCVRSLREDIGEEQYVELFFDLLGIKPDWEKIKYYILLDELF"
     CDS             856..1647
                     /codon_start=1
                     /label=NPTII
                     /note="color: #ff9966"
                     /translation="MAKMRISPELKKLIEKYRCVKDTEGMSPAKVYKLVGENENLYLKM
                     TDSRYKGTTYDVEREKDMMLWLEGKLPVPKVLHFERHDGWSNLLMSEADGVLCSEEYED
                     EQSPEKIIELYAECIRLFHSIDISDCPYTNSLDSRLAELDYLLNNDLADVDCENWEEDT
                     PFKDPRELYDFLKTEKPEEELVFSHGDLGDSNIFVKDGKVSGFIDLGRSGRADKWYDIA
                     FCVRSLREDIGEEQYVELFFDLLGIKPDWEKIKYYILLDELF"
     variation       1338
                     /label=A to G
                     /note="color: #3366cc"
     variation       1537
                     /label=A to C, I to L
                     /note="color: #3366cc"
     rep_origin      1821..2409
                     /direction=RIGHT
                     /label=ori
                     /note="high-copy-number ColE1/pMB1/pBR322/pUC origin of 
                     replication"
                     /note="color: #ffff00"
     misc_feature    2595..2735
                     /label=bom
                     /note="basis of mobility region from pBR322"
                     /note="color: #a6acb3"
ORIGIN
        1 ttgtgagcgg ataacaattg acattgtgag cggataacaa gatactgagc acccatcata
       61 tgtaaacctc gagtacgatg tccccatttt gtggagccca tcaaccccgc catttcggtt
      121 caaggttgat gggttttttg ttatctaaaa cttatctact accctgcaac cctcgcaatt
      181 gacagctagc tcagtcctag gtataatgct agccttggta aaccctctgt ttttgcagat
      241 gtccccattt tgtggagccc atcaaccccg ccatttcggt tcaaggttga tgggtttttt
      301 gttatctaaa acttatctac taccctgcaa ccctcggatg agagaagatt ttcagcctga
      361 tacagattaa atcagaacgc agaagcggtc tgataaaaca gaatttgcct ggcggcagta
      421 gcgcggtggt cccacctgac cccatgccga actcagaagt gaaacgccgt agcgccgatg
      481 gtagtgtggg gtctccccat gcgagagtag ggaactgcca ggcatcaaat aaaacgaaag
      541 gctcagtcga aagactgggc ctttcgtttt atctgttgtt tgtcggtgaa cgctctcctg
      601 agtaggacaa atccgccggg agcggatttg aacgttgcga agcaacggcc cggagggtgg
      661 cgggcaggac gcccgccata aactgccagg catcaaatta agcagaaggc catcctgacg
      721 gatggccttt ttgcgtttct acaaactctt cgcggaaccc ctatttgttt atttttctaa
      781 atacattcaa atatgtatcc gctcatgaga caataaccct gataaatgct tcaataatat
      841 tgaaaaagga agagtatggc taaaatgaga atatcaccgg aattgaaaaa actgatcgaa
      901 aaataccgct gcgtaaaaga tacggaagga atgtctcctg ctaaggtata taagctggtg
      961 ggagaaaatg aaaacctata tttaaaaatg acggacagcc ggtataaagg gaccacctat
     1021 gatgtggaac gggaaaagga catgatgcta tggctggaag gaaagctgcc tgttccaaag
     1081 gtcctgcact ttgaacggca tgatggctgg agcaatctgc tcatgagtga ggccgatggc
     1141 gtcctttgct cggaagagta tgaagatgaa caaagccctg aaaagattat cgagctgtat
     1201 gcggagtgca tcaggctctt tcactccatc gacatatcgg attgtcccta tacgaatagc
     1261 ttagacagcc gcttagccga attggattac ttactgaata acgatctggc cgatgtggat
     1321 tgcgaaaact gggaagagga cactccattt aaagatccgc gcgagctgta tgatttttta
     1381 aagacggaaa agcccgaaga ggaacttgtc ttttcccacg gcgacctggg agacagcaac
     1441 atctttgtga aagatggcaa agtaagtggc tttattgatc ttgggagaag cggcagggcg
     1501 gacaagtggt atgacattgc cttctgcgtc cggtcgctca gggaggatat cggggaagaa
     1561 cagtatgtcg agctattttt tgacttactg gggatcaagc ctgattggga gaaaataaaa
     1621 tattatattt tactggatga attgttttag ctgtcagacc aagtttactc atatatactt
     1681 tagattgatt taaaacttca tttttaattt aaaaggatct aggtgaagat cctttttgat
     1741 aatctcatga ccaaaatccc ttaacgtgag ttttcgttcc actgagcgtc agaccccgta
     1801 gaaaagatca aaggatcttc ttgagatcct ttttttctgc gcgtaatctg ctgcttgcaa
     1861 acaaaaaaac caccgctacc agcggtggtt tgtttgccgg atcaagagct accaactctt
     1921 tttccgaagg taactggctt cagcagagcg cagataccaa atactgtcct tctagtgtag
     1981 ccgtagttag gccaccactt caagaactct gtagcaccgc ctacatacct cgctctgcta
     2041 atcctgttac cagtggctgc tgccagtggc gataagtcgt gtcttaccgg gttggactca
     2101 agacgatagt taccggataa ggcgcagcgg tcgggctgaa cggggggttc gtgcacacag
     2161 cccagcttgg agcgaacgac ctacaccgaa ctgagatacc tacagcgtga gctatgagaa
     2221 agcgccacgc ttcccgaagg gagaaaggcg gacaggtatc cggtaagcgg cagggtcgga
     2281 acaggagagc gcacgaggga gcttccaggg ggaaacgcct ggtatcttta tagtcctgtc
     2341 gggtttcgcc acctctgact tgagcgtcga tttttgtgat gctcgtcagg ggggcggagc
     2401 ctatggaaaa acgccagcaa cgcggccttt ttacggttcc tggccttttg ctggcctttt
     2461 gctcacatgt tctttcctgc gttatcccct gattctgtgg ataaccgtat taccgccttt
     2521 gagtgagctg ataccgctcg ccgcagccga acgaccgagc gcagcgagtc agtgagcgag
     2581 gaagcggaag agcgcctgat gcggtatttt ctccttacgc atctgtgcgg tatttcacac
     2641 cgcatatggt gcactctcag tacaatctgc tctgatgccg catagttaag ccagtataca
     2701 ctccgctatc gctacgtgac tgggtcatgg ctgcgccccg acacccgcca acacccgctg
     2761 acgcgccctg acgggcttgt ctgctcccgg catccgctta cagacaagct gtgaccgtct
     2821 ccgggagctg catgtgtcag aggttttcac cgtcatcacc gaaacgcgcg aggcagcaga
     2881 tcaattcgcg cgcgaaggcg aagcggcatg cataatgtgc ctgtcaaatg gacgaagcag
     2941 ggattctgca aaccctatgc tactccgtca agccgtcaat tgtctgattc gttacca
//
