# Supplementary material for: An Easy-to-Use Plasmid Toolset for Efficient Generation and Benchmarking of Synthetic Small RNAs in Bacteria
Source: ACS Synth Biol. 2022 Aug 31;11(9):2989–3003. doi: 10.1021/acssynbio.2c00164 (PMC9486967; doi:10.1021/acssynbio.2c00164)
Supplement: Supplementary file 2 — sb2c00164_si_002.zip [file sb2c00164_si_002.zip › p-PL-RybB-s8-PL-MicA-s28.gbk]

LOCUS       Exported                3016 bp DNA     circular SYN 18-JUL-2022
DEFINITION  .
ACCESSION   .
VERSION     .
KEYWORDS    .
SOURCE      synthetic DNA construct
  ORGANISM  synthetic DNA construct
REFERENCE   1  (bases 1 to 3016)
  AUTHORS   Daniel Schindler
  TITLE     Direct Submission
  JOURNAL   Exported Jul 18, 2022 from SnapGene 6.0.2
            https://www.snapgene.com
FEATURES             Location/Qualifiers
     source          1..3016
                     /mol_type="other DNA"
                     /organism="synthetic DNA construct"
     misc_feature    1..52
                     /label=PL promoter
                     /note="color: #ccffcc"
     protein_bind    1..17
                     /label=lac operator
                     /bound_moiety="lac repressor encoded by lacI"
                     /note="The lac repressor binds to the lac operator to 
                     inhibit transcription in E. coli. This inhibition can be 
                     relieved by adding lactose or 
                     isopropyl-beta-D-thiogalactopyranoside (IPTG)."
                     /note="color: #31849b"
     protein_bind    24..40
                     /label=lac operator
                     /bound_moiety="lac repressor encoded by lacI"
                     /note="The lac repressor binds to the lac operator to 
                     inhibit transcription in E. coli. This inhibition can be 
                     relieved by adding lactose or 
                     isopropyl-beta-D-thiogalactopyranoside (IPTG)."
                     /note="color: #31849b"
     misc_feature    57..72
                     /label=s8
                     /note="color: #ccffcc"
     misc_feature    81..139
                     
                     /note="color: #993366; direction: RIGHT"
     misc_feature    179..230
                     /label=PL promoter
                     /note="color: #ccffcc"
     protein_bind    179..195
                     /label=lac operator
                     /bound_moiety="lac repressor encoded by lacI"
                     /note="The lac repressor binds to the lac operator to 
                     inhibit transcription in E. coli. This inhibition can be 
                     relieved by adding lactose or 
                     isopropyl-beta-D-thiogalactopyranoside (IPTG)."
                     /note="color: #31849b"
     protein_bind    202..218
                     /label=lac operator
                     /bound_moiety="lac repressor encoded by lacI"
                     /note="The lac repressor binds to the lac operator to 
                     inhibit transcription in E. coli. This inhibition can be 
                     relieved by adding lactose or 
                     isopropyl-beta-D-thiogalactopyranoside (IPTG)."
                     /note="color: #31849b"
     misc_feature    235..250
                     /label=s28
                     /note="color: #ccffcc"
     misc_feature    259..354
                     /label=micA scaffold
                     /note="color: #993366; direction: RIGHT"
     terminator      545..631
                     /gene="Escherichia coli rrnB"
                     /label=rrnB T1 terminator
                     /note="transcription terminator T1 from the E. coli rrnB 
                     gene"
                     /note="color: #ffffff"
     terminator      723..750
                     /label=rrnB T2 terminator
                     /note="transcription terminator T2 from the E. coli rrnB 
                     gene"
                     /note="color: #ffffff"
     promoter        770..874
                     /gene="bla"
                     /label=AmpR promoter
                     /note="color: #ffffff; direction: RIGHT"
     CDS             875..1669
                     /codon_start=1
                     /gene="aphA-3"
                     /product="aminoglycoside phosphotransferase"
                     /label=KanR
                     /note="confers resistance to kanamycin"
                     /note="color: #ccffcc"
                     /translation="MAKMRISPELKKLIEKYRCVKDTEGMSPAKVYKLVGENENLYLKM
                     TDSRYKGTTYDVEREKDMMLWLEGKLPVPKVLHFERHDGWSNLLMSEADGVLCSEEYED
                     EQSPEKIIELYAECIRLFHSIDISDCPYTNSLDSRLAELDYLLNNDLADVDCENWEEDT
                     PFKDPRELYDFLKTEKPEEELVFSHGDLGDSNIFVKDGKVSGFIDLGRSGRADKWYDIA
                     FCVRSLREDIGEEQYVELFFDLLGIKPDWEKIKYYILLDELF"
     CDS             875..1666
                     /codon_start=1
                     /label=NPTII
                     /note="color: #ff9966"
                     /translation="MAKMRISPELKKLIEKYRCVKDTEGMSPAKVYKLVGENENLYLKM
                     TDSRYKGTTYDVEREKDMMLWLEGKLPVPKVLHFERHDGWSNLLMSEADGVLCSEEYED
                     EQSPEKIIELYAECIRLFHSIDISDCPYTNSLDSRLAELDYLLNNDLADVDCENWEEDT
                     PFKDPRELYDFLKTEKPEEELVFSHGDLGDSNIFVKDGKVSGFIDLGRSGRADKWYDIA
                     FCVRSLREDIGEEQYVELFFDLLGIKPDWEKIKYYILLDELF"
     variation       1357
                     /label=A to G
                     /note="color: #3366cc"
     variation       1556
                     /label=A to C, I to L
                     /note="color: #3366cc"
     rep_origin      1840..2428
                     /direction=RIGHT
                     /label=ori
                     /note="high-copy-number ColE1/pMB1/pBR322/pUC origin of 
                     replication"
                     /note="color: #ffff00"
     misc_feature    2614..2754
                     /label=bom
                     /note="basis of mobility region from pBR322"
                     /note="color: #a6acb3"
ORIGIN
        1 ttgtgagcgg ataacaattg acattgtgag cggataacaa gatactgagc acccatcata
       61 tgtaaacctc gagtacgatg tccccatttt gtggagccca tcaaccccgc catttcggtt
      121 caaggttgat gggttttttg ttatctaaaa cttatctact accctgcaac cctcgcaatt
      181 gtgagcggat aacaattgac attgtgagcg gataacaaga tactgagcac cttggtaaac
      241 cctctgtttt tgcacatccc tgaattcaga gatgaaattt tggccactca cgagtggcct
      301 ttttcttttc tgtcaggcgt gtttttccag ccacaccgca aacggttcgg tatcggatga
      361 gagaagattt tcagcctgat acagattaaa tcagaacgca gaagcggtct gataaaacag
      421 aatttgcctg gcggcagtag cgcggtggtc ccacctgacc ccatgccgaa ctcagaagtg
      481 aaacgccgta gcgccgatgg tagtgtgggg tctccccatg cgagagtagg gaactgccag
      541 gcatcaaata aaacgaaagg ctcagtcgaa agactgggcc tttcgtttta tctgttgttt
      601 gtcggtgaac gctctcctga gtaggacaaa tccgccggga gcggatttga acgttgcgaa
      661 gcaacggccc ggagggtggc gggcaggacg cccgccataa actgccaggc atcaaattaa
      721 gcagaaggcc atcctgacgg atggcctttt tgcgtttcta caaactcttc gcggaacccc
      781 tatttgttta tttttctaaa tacattcaaa tatgtatccg ctcatgagac aataaccctg
      841 ataaatgctt caataatatt gaaaaaggaa gagtatggct aaaatgagaa tatcaccgga
      901 attgaaaaaa ctgatcgaaa aataccgctg cgtaaaagat acggaaggaa tgtctcctgc
      961 taaggtatat aagctggtgg gagaaaatga aaacctatat ttaaaaatga cggacagccg
     1021 gtataaaggg accacctatg atgtggaacg ggaaaaggac atgatgctat ggctggaagg
     1081 aaagctgcct gttccaaagg tcctgcactt tgaacggcat gatggctgga gcaatctgct
     1141 catgagtgag gccgatggcg tcctttgctc ggaagagtat gaagatgaac aaagccctga
     1201 aaagattatc gagctgtatg cggagtgcat caggctcttt cactccatcg acatatcgga
     1261 ttgtccctat acgaatagct tagacagccg cttagccgaa ttggattact tactgaataa
     1321 cgatctggcc gatgtggatt gcgaaaactg ggaagaggac actccattta aagatccgcg
     1381 cgagctgtat gattttttaa agacggaaaa gcccgaagag gaacttgtct tttcccacgg
     1441 cgacctggga gacagcaaca tctttgtgaa agatggcaaa gtaagtggct ttattgatct
     1501 tgggagaagc ggcagggcgg acaagtggta tgacattgcc ttctgcgtcc ggtcgctcag
     1561 ggaggatatc ggggaagaac agtatgtcga gctatttttt gacttactgg ggatcaagcc
     1621 tgattgggag aaaataaaat attatatttt actggatgaa ttgttttagc tgtcagacca
     1681 agtttactca tatatacttt agattgattt aaaacttcat ttttaattta aaaggatcta
     1741 ggtgaagatc ctttttgata atctcatgac caaaatccct taacgtgagt tttcgttcca
     1801 ctgagcgtca gaccccgtag aaaagatcaa aggatcttct tgagatcctt tttttctgcg
     1861 cgtaatctgc tgcttgcaaa caaaaaaacc accgctacca gcggtggttt gtttgccgga
     1921 tcaagagcta ccaactcttt ttccgaaggt aactggcttc agcagagcgc agataccaaa
     1981 tactgtcctt ctagtgtagc cgtagttagg ccaccacttc aagaactctg tagcaccgcc
     2041 tacatacctc gctctgctaa tcctgttacc agtggctgct gccagtggcg ataagtcgtg
     2101 tcttaccggg ttggactcaa gacgatagtt accggataag gcgcagcggt cgggctgaac
     2161 ggggggttcg tgcacacagc ccagcttgga gcgaacgacc tacaccgaac tgagatacct
     2221 acagcgtgag ctatgagaaa gcgccacgct tcccgaaggg agaaaggcgg acaggtatcc
     2281 ggtaagcggc agggtcggaa caggagagcg cacgagggag cttccagggg gaaacgcctg
     2341 gtatctttat agtcctgtcg ggtttcgcca cctctgactt gagcgtcgat ttttgtgatg
     2401 ctcgtcaggg gggcggagcc tatggaaaaa cgccagcaac gcggcctttt tacggttcct
     2461 ggccttttgc tggccttttg ctcacatgtt ctttcctgcg ttatcccctg attctgtgga
     2521 taaccgtatt accgcctttg agtgagctga taccgctcgc cgcagccgaa cgaccgagcg
     2581 cagcgagtca gtgagcgagg aagcggaaga gcgcctgatg cggtattttc tccttacgca
     2641 tctgtgcggt atttcacacc gcatatggtg cactctcagt acaatctgct ctgatgccgc
     2701 atagttaagc cagtatacac tccgctatcg ctacgtgact gggtcatggc tgcgccccga
     2761 cacccgccaa cacccgctga cgcgccctga cgggcttgtc tgctcccggc atccgcttac
     2821 agacaagctg tgaccgtctc cgggagctgc atgtgtcaga ggttttcacc gtcatcaccg
     2881 aaacgcgcga ggcagcagat caattcgcgc gcgaaggcga agcggcatgc ataatgtgcc
     2941 tgtcaaatgg acgaagcagg gattctgcaa accctatgct actccgtcaa gccgtcaatt
     3001 gtctgattcg ttacca
//
