# Supplementary material for: An Easy-to-Use Plasmid Toolset for Efficient Generation and Benchmarking of Synthetic Small RNAs in Bacteria
Source: ACS Synth Biol. 2022 Aug 31;11(9):2989–3003. doi: 10.1021/acssynbio.2c00164 (PMC9486967; doi:10.1021/acssynbio.2c00164)
Supplement: Supplementary file 2 — sb2c00164_si_002.zip [file sb2c00164_si_002.zip › p-PL-RybB-s8-PL-RybB-s28.gbk]

LOCUS       Exported                3014 bp DNA     circular SYN 18-JUL-2022
DEFINITION  .
ACCESSION   .
VERSION     .
KEYWORDS    .
SOURCE      synthetic DNA construct
  ORGANISM  synthetic DNA construct
REFERENCE   1  (bases 1 to 3014)
  AUTHORS   Daniel Schindler
  TITLE     Direct Submission
  JOURNAL   Exported Jul 18, 2022 from SnapGene 6.0.2
            https://www.snapgene.com
FEATURES             Location/Qualifiers
     source          1..3014
                     /mol_type="other DNA"
                     /organism="synthetic DNA construct"
     misc_feature    1..52
                     /label=PL promoter
                     /note="color: #ccffcc"
     protein_bind    1..17
                     /label=lac operator
                     /bound_moiety="lac repressor encoded by lacI"
                     /note="The lac repressor binds to the lac operator to 
                     inhibit transcription in E. coli. This inhibition can be 
                     relieved by adding lactose or 
                     isopropyl-beta-D-thiogalactopyranoside (IPTG)."
                     /note="color: #31849b"
     protein_bind    24..40
                     /label=lac operator
                     /bound_moiety="lac repressor encoded by lacI"
                     /note="The lac repressor binds to the lac operator to 
                     inhibit transcription in E. coli. This inhibition can be 
                     relieved by adding lactose or 
                     isopropyl-beta-D-thiogalactopyranoside (IPTG)."
                     /note="color: #31849b"
     misc_feature    57..72
                     /label=s8
                     /note="color: #ccffcc"
     misc_feature    81..139
                     
                     /note="color: #993366; direction: RIGHT"
     misc_feature    179..230
                     /label=PL promoter
                     /note="color: #ccffcc"
     protein_bind    179..195
                     /label=lac operator
                     /bound_moiety="lac repressor encoded by lacI"
                     /note="The lac repressor binds to the lac operator to 
                     inhibit transcription in E. coli. This inhibition can be 
                     relieved by adding lactose or 
                     isopropyl-beta-D-thiogalactopyranoside (IPTG)."
                     /note="color: #31849b"
     protein_bind    202..218
                     /label=lac operator
                     /bound_moiety="lac repressor encoded by lacI"
                     /note="The lac repressor binds to the lac operator to 
                     inhibit transcription in E. coli. This inhibition can be 
                     relieved by adding lactose or 
                     isopropyl-beta-D-thiogalactopyranoside (IPTG)."
                     /note="color: #31849b"
     misc_feature    235..250
                     /label=s28
                     /note="color: #ccffcc"
     misc_feature    259..317
                     
                     /note="color: #993366; direction: RIGHT"
     terminator      543..629
                     /gene="Escherichia coli rrnB"
                     /label=rrnB T1 terminator
                     /note="transcription terminator T1 from the E. coli rrnB 
                     gene"
                     /note="color: #ffffff"
     terminator      721..748
                     /label=rrnB T2 terminator
                     /note="transcription terminator T2 from the E. coli rrnB 
                     gene"
                     /note="color: #ffffff"
     promoter        768..872
                     /gene="bla"
                     /label=AmpR promoter
                     /note="color: #ffffff; direction: RIGHT"
     CDS             873..1667
                     /codon_start=1
                     /gene="aphA-3"
                     /product="aminoglycoside phosphotransferase"
                     /label=KanR
                     /note="confers resistance to kanamycin"
                     /note="color: #ccffcc"
                     /translation="MAKMRISPELKKLIEKYRCVKDTEGMSPAKVYKLVGENENLYLKM
                     TDSRYKGTTYDVEREKDMMLWLEGKLPVPKVLHFERHDGWSNLLMSEADGVLCSEEYED
                     EQSPEKIIELYAECIRLFHSIDISDCPYTNSLDSRLAELDYLLNNDLADVDCENWEEDT
                     PFKDPRELYDFLKTEKPEEELVFSHGDLGDSNIFVKDGKVSGFIDLGRSGRADKWYDIA
                     FCVRSLREDIGEEQYVELFFDLLGIKPDWEKIKYYILLDELF"
     CDS             873..1664
                     /codon_start=1
                     /label=NPTII
                     /note="color: #ff9966"
                     /translation="MAKMRISPELKKLIEKYRCVKDTEGMSPAKVYKLVGENENLYLKM
                     TDSRYKGTTYDVEREKDMMLWLEGKLPVPKVLHFERHDGWSNLLMSEADGVLCSEEYED
                     EQSPEKIIELYAECIRLFHSIDISDCPYTNSLDSRLAELDYLLNNDLADVDCENWEEDT
                     PFKDPRELYDFLKTEKPEEELVFSHGDLGDSNIFVKDGKVSGFIDLGRSGRADKWYDIA
                     FCVRSLREDIGEEQYVELFFDLLGIKPDWEKIKYYILLDELF"
     variation       1355
                     /label=A to G
                     /note="color: #3366cc"
     variation       1554
                     /label=A to C, I to L
                     /note="color: #3366cc"
     rep_origin      1838..2426
                     /direction=RIGHT
                     /label=ori
                     /note="high-copy-number ColE1/pMB1/pBR322/pUC origin of 
                     replication"
                     /note="color: #ffff00"
     misc_feature    2612..2752
                     /label=bom
                     /note="basis of mobility region from pBR322"
                     /note="color: #a6acb3"
ORIGIN
        1 ttgtgagcgg ataacaattg acattgtgag cggataacaa gatactgagc acccatcata
       61 tgtaaacctc gagtacgatg tccccatttt gtggagccca tcaaccccgc catttcggtt
      121 caaggttgat gggttttttg ttatctaaaa cttatctact accctgcaac cctcgcaatt
      181 gtgagcggat aacaattgac attgtgagcg gataacaaga tactgagcac cttggtaaac
      241 cctctgtttt tgcagatgtc cccattttgt ggagcccatc aaccccgcca tttcggttca
      301 aggttgatgg gttttttgtt atctaaaact tatctactac cctgcaaccc tcggatgaga
      361 gaagattttc agcctgatac agattaaatc agaacgcaga agcggtctga taaaacagaa
      421 tttgcctggc ggcagtagcg cggtggtccc acctgacccc atgccgaact cagaagtgaa
      481 acgccgtagc gccgatggta gtgtggggtc tccccatgcg agagtaggga actgccaggc
      541 atcaaataaa acgaaaggct cagtcgaaag actgggcctt tcgttttatc tgttgtttgt
      601 cggtgaacgc tctcctgagt aggacaaatc cgccgggagc ggatttgaac gttgcgaagc
      661 aacggcccgg agggtggcgg gcaggacgcc cgccataaac tgccaggcat caaattaagc
      721 agaaggccat cctgacggat ggcctttttg cgtttctaca aactcttcgc ggaaccccta
      781 tttgtttatt tttctaaata cattcaaata tgtatccgct catgagacaa taaccctgat
      841 aaatgcttca ataatattga aaaaggaaga gtatggctaa aatgagaata tcaccggaat
      901 tgaaaaaact gatcgaaaaa taccgctgcg taaaagatac ggaaggaatg tctcctgcta
      961 aggtatataa gctggtggga gaaaatgaaa acctatattt aaaaatgacg gacagccggt
     1021 ataaagggac cacctatgat gtggaacggg aaaaggacat gatgctatgg ctggaaggaa
     1081 agctgcctgt tccaaaggtc ctgcactttg aacggcatga tggctggagc aatctgctca
     1141 tgagtgaggc cgatggcgtc ctttgctcgg aagagtatga agatgaacaa agccctgaaa
     1201 agattatcga gctgtatgcg gagtgcatca ggctctttca ctccatcgac atatcggatt
     1261 gtccctatac gaatagctta gacagccgct tagccgaatt ggattactta ctgaataacg
     1321 atctggccga tgtggattgc gaaaactggg aagaggacac tccatttaaa gatccgcgcg
     1381 agctgtatga ttttttaaag acggaaaagc ccgaagagga acttgtcttt tcccacggcg
     1441 acctgggaga cagcaacatc tttgtgaaag atggcaaagt aagtggcttt attgatcttg
     1501 ggagaagcgg cagggcggac aagtggtatg acattgcctt ctgcgtccgg tcgctcaggg
     1561 aggatatcgg ggaagaacag tatgtcgagc tattttttga cttactgggg atcaagcctg
     1621 attgggagaa aataaaatat tatattttac tggatgaatt gttttagctg tcagaccaag
     1681 tttactcata tatactttag attgatttaa aacttcattt ttaatttaaa aggatctagg
     1741 tgaagatcct ttttgataat ctcatgacca aaatccctta acgtgagttt tcgttccact
     1801 gagcgtcaga ccccgtagaa aagatcaaag gatcttcttg agatcctttt tttctgcgcg
     1861 taatctgctg cttgcaaaca aaaaaaccac cgctaccagc ggtggtttgt ttgccggatc
     1921 aagagctacc aactcttttt ccgaaggtaa ctggcttcag cagagcgcag ataccaaata
     1981 ctgtccttct agtgtagccg tagttaggcc accacttcaa gaactctgta gcaccgccta
     2041 catacctcgc tctgctaatc ctgttaccag tggctgctgc cagtggcgat aagtcgtgtc
     2101 ttaccgggtt ggactcaaga cgatagttac cggataaggc gcagcggtcg ggctgaacgg
     2161 ggggttcgtg cacacagccc agcttggagc gaacgaccta caccgaactg agatacctac
     2221 agcgtgagct atgagaaagc gccacgcttc ccgaagggag aaaggcggac aggtatccgg
     2281 taagcggcag ggtcggaaca ggagagcgca cgagggagct tccaggggga aacgcctggt
     2341 atctttatag tcctgtcggg tttcgccacc tctgacttga gcgtcgattt ttgtgatgct
     2401 cgtcaggggg gcggagccta tggaaaaacg ccagcaacgc ggccttttta cggttcctgg
     2461 ccttttgctg gccttttgct cacatgttct ttcctgcgtt atcccctgat tctgtggata
     2521 accgtattac cgcctttgag tgagctgata ccgctcgccg cagccgaacg accgagcgca
     2581 gcgagtcagt gagcgaggaa gcggaagagc gcctgatgcg gtattttctc cttacgcatc
     2641 tgtgcggtat ttcacaccgc atatggtgca ctctcagtac aatctgctct gatgccgcat
     2701 agttaagcca gtatacactc cgctatcgct acgtgactgg gtcatggctg cgccccgaca
     2761 cccgccaaca cccgctgacg cgccctgacg ggcttgtctg ctcccggcat ccgcttacag
     2821 acaagctgtg accgtctccg ggagctgcat gtgtcagagg ttttcaccgt catcaccgaa
     2881 acgcgcgagg cagcagatca attcgcgcgc gaaggcgaag cggcatgcat aatgtgcctg
     2941 tcaaatggac gaagcaggga ttctgcaaac cctatgctac tccgtcaagc cgtcaattgt
     3001 ctgattcgtt acca
//
