# Supplementary material for: An Easy-to-Use Plasmid Toolset for Efficient Generation and Benchmarking of Synthetic Small RNAs in Bacteria
Source: ACS Synth Biol. 2022 Aug 31;11(9):2989–3003. doi: 10.1021/acssynbio.2c00164 (PMC9486967; doi:10.1021/acssynbio.2c00164)
Supplement: Supplementary file 2 — sb2c00164_si_002.zip [file sb2c00164_si_002.zip › p-PL-RybB-scaf.gbk]

LOCUS       Exported                2786 bp DNA     circular SYN 04-MAR-2022
DEFINITION  .
ACCESSION   .
VERSION     .
KEYWORDS    .
SOURCE      synthetic DNA construct
  ORGANISM  synthetic DNA construct
REFERENCE   1  (bases 1 to 2786)
  AUTHORS   Daniel Schindler
  TITLE     Direct Submission
  JOURNAL   Exported Mar 23, 2022 from SnapGene 6.0.2
            https://www.snapgene.com
FEATURES             Location/Qualifiers
     source          1..2786
                     /mol_type="other DNA"
                     /organism="synthetic DNA construct"
     misc_feature    1..52
                     /label=PL promoter
                     /note="color: #ccffcc"
     protein_bind    1..17
                     /label=lac operator
                     /bound_moiety="lac repressor encoded by lacI"
                     /note="The lac repressor binds to the lac operator to 
                     inhibit transcription in E. coli. This inhibition can be 
                     relieved by adding lactose or 
                     isopropyl-beta-D-thiogalactopyranoside (IPTG)."
                     /note="color: #31849b"
     protein_bind    24..40
                     /label=lac operator
                     /bound_moiety="lac repressor encoded by lacI"
                     /note="The lac repressor binds to the lac operator to 
                     inhibit transcription in E. coli. This inhibition can be 
                     relieved by adding lactose or 
                     isopropyl-beta-D-thiogalactopyranoside (IPTG)."
                     /note="color: #31849b"
     misc_feature    57..115
                     
                     /note="color: #993366; direction: RIGHT"
     terminator      315..401
                     /gene="Escherichia coli rrnB"
                     /label=rrnB T1 terminator
                     /note="transcription terminator T1 from the E. coli rrnB 
                     gene"
                     /note="color: #ffffff"
     terminator      493..520
                     /label=rrnB T2 terminator
                     /note="transcription terminator T2 from the E. coli rrnB 
                     gene"
                     /note="color: #ffffff"
     promoter        540..644
                     /gene="bla"
                     /label=AmpR promoter
                     /note="color: #ffffff; direction: RIGHT"
     CDS             645..1439
                     /codon_start=1
                     /gene="aphA-3"
                     /product="aminoglycoside phosphotransferase"
                     /label=KanR
                     /note="confers resistance to kanamycin"
                     /note="color: #ccffcc"
                     /translation="MAKMRISPELKKLIEKYRCVKDTEGMSPAKVYKLVGENENLYLKM
                     TDSRYKGTTYDVEREKDMMLWLEGKLPVPKVLHFERHDGWSNLLMSEADGVLCSEEYED
                     EQSPEKIIELYAECIRLFHSIDISDCPYTNSLDSRLAELDYLLNNDLADVDCENWEEDT
                     PFKDPRELYDFLKTEKPEEELVFSHGDLGDSNIFVKDGKVSGFIDLGRSGRADKWYDIA
                     FCVRSLREDIGEEQYVELFFDLLGIKPDWEKIKYYILLDELF"
     CDS             645..1436
                     /codon_start=1
                     /label=NPTII
                     /note="color: #ff9966"
                     /translation="MAKMRISPELKKLIEKYRCVKDTEGMSPAKVYKLVGENENLYLKM
                     TDSRYKGTTYDVEREKDMMLWLEGKLPVPKVLHFERHDGWSNLLMSEADGVLCSEEYED
                     EQSPEKIIELYAECIRLFHSIDISDCPYTNSLDSRLAELDYLLNNDLADVDCENWEEDT
                     PFKDPRELYDFLKTEKPEEELVFSHGDLGDSNIFVKDGKVSGFIDLGRSGRADKWYDIA
                     FCVRSLREDIGEEQYVELFFDLLGIKPDWEKIKYYILLDELF"
     variation       1127
                     /label=A to G
                     /note="color: #3366cc"
     variation       1326
                     /label=A to C, I to L
                     /note="color: #3366cc"
     rep_origin      1610..2198
                     /direction=RIGHT
                     /label=ori
                     /note="high-copy-number ColE1/pMB1/pBR322/pUC origin of 
                     replication"
                     /note="color: #ffff00"
     misc_feature    2384..2524
                     /label=bom
                     /note="basis of mobility region from pBR322"
                     /note="color: #a6acb3"
ORIGIN
        1 ttgtgagcgg ataacaattg acattgtgag cggataacaa gatactgagc acgatgtccc
       61 cattttgtgg agcccatcaa ccccgccatt tcggttcaag gttgatgggt ttttttgttt
      121 tggcggatga gagaagattt tcagcctgat acagattaaa tcagaacgca gaagcggtct
      181 gataaaacag aatttgcctg gcggcagtag cgcggtggtc ccacctgacc ccatgccgaa
      241 ctcagaagtg aaacgccgta gcgccgatgg tagtgtgggg tctccccatg cgagagtagg
      301 gaactgccag gcatcaaata aaacgaaagg ctcagtcgaa agactgggcc tttcgtttta
      361 tctgttgttt gtcggtgaac gctctcctga gtaggacaaa tccgccggga gcggatttga
      421 acgttgcgaa gcaacggccc ggagggtggc gggcaggacg cccgccataa actgccaggc
      481 atcaaattaa gcagaaggcc atcctgacgg atggcctttt tgcgtttcta caaactcttc
      541 gcggaacccc tatttgttta tttttctaaa tacattcaaa tatgtatccg ctcatgagac
      601 aataaccctg ataaatgctt caataatatt gaaaaaggaa gagtatggct aaaatgagaa
      661 tatcaccgga attgaaaaaa ctgatcgaaa aataccgctg cgtaaaagat acggaaggaa
      721 tgtctcctgc taaggtatat aagctggtgg gagaaaatga aaacctatat ttaaaaatga
      781 cggacagccg gtataaaggg accacctatg atgtggaacg ggaaaaggac atgatgctat
      841 ggctggaagg aaagctgcct gttccaaagg tcctgcactt tgaacggcat gatggctgga
      901 gcaatctgct catgagtgag gccgatggcg tcctttgctc ggaagagtat gaagatgaac
      961 aaagccctga aaagattatc gagctgtatg cggagtgcat caggctcttt cactccatcg
     1021 acatatcgga ttgtccctat acgaatagct tagacagccg cttagccgaa ttggattact
     1081 tactgaataa cgatctggcc gatgtggatt gcgaaaactg ggaagaggac actccattta
     1141 aagatccgcg cgagctgtat gattttttaa agacggaaaa gcccgaagag gaacttgtct
     1201 tttcccacgg cgacctggga gacagcaaca tctttgtgaa agatggcaaa gtaagtggct
     1261 ttattgatct tgggagaagc ggcagggcgg acaagtggta tgacattgcc ttctgcgtcc
     1321 ggtcgctcag ggaggatatc ggggaagaac agtatgtcga gctatttttt gacttactgg
     1381 ggatcaagcc tgattgggag aaaataaaat attatatttt actggatgaa ttgttttagc
     1441 tgtcagacca agtttactca tatatacttt agattgattt aaaacttcat ttttaattta
     1501 aaaggatcta ggtgaagatc ctttttgata atctcatgac caaaatccct taacgtgagt
     1561 tttcgttcca ctgagcgtca gaccccgtag aaaagatcaa aggatcttct tgagatcctt
     1621 tttttctgcg cgtaatctgc tgcttgcaaa caaaaaaacc accgctacca gcggtggttt
     1681 gtttgccgga tcaagagcta ccaactcttt ttccgaaggt aactggcttc agcagagcgc
     1741 agataccaaa tactgtcctt ctagtgtagc cgtagttagg ccaccacttc aagaactctg
     1801 tagcaccgcc tacatacctc gctctgctaa tcctgttacc agtggctgct gccagtggcg
     1861 ataagtcgtg tcttaccggg ttggactcaa gacgatagtt accggataag gcgcagcggt
     1921 cgggctgaac ggggggttcg tgcacacagc ccagcttgga gcgaacgacc tacaccgaac
     1981 tgagatacct acagcgtgag ctatgagaaa gcgccacgct tcccgaaggg agaaaggcgg
     2041 acaggtatcc ggtaagcggc agggtcggaa caggagagcg cacgagggag cttccagggg
     2101 gaaacgcctg gtatctttat agtcctgtcg ggtttcgcca cctctgactt gagcgtcgat
     2161 ttttgtgatg ctcgtcaggg gggcggagcc tatggaaaaa cgccagcaac gcggcctttt
     2221 tacggttcct ggccttttgc tggccttttg ctcacatgtt ctttcctgcg ttatcccctg
     2281 attctgtgga taaccgtatt accgcctttg agtgagctga taccgctcgc cgcagccgaa
     2341 cgaccgagcg cagcgagtca gtgagcgagg aagcggaaga gcgcctgatg cggtattttc
     2401 tccttacgca tctgtgcggt atttcacacc gcatatggtg cactctcagt acaatctgct
     2461 ctgatgccgc atagttaagc cagtatacac tccgctatcg ctacgtgact gggtcatggc
     2521 tgcgccccga cacccgccaa cacccgctga cgcgccctga cgggcttgtc tgctcccggc
     2581 atccgcttac agacaagctg tgaccgtctc cgggagctgc atgtgtcaga ggttttcacc
     2641 gtcatcaccg aaacgcgcga ggcagcagat caattcgcgc gcgaaggcga agcggcatgc
     2701 ataatgtgcc tgtcaaatgg acgaagcagg gattctgcaa accctatgct actccgtcaa
     2761 gccgtcaatt gtctgattcg ttacca
//
