# Supplementary material for: An Easy-to-Use Plasmid Toolset for Efficient Generation and Benchmarking of Synthetic Small RNAs in Bacteria
Source: ACS Synth Biol. 2022 Aug 31;11(9):2989–3003. doi: 10.1021/acssynbio.2c00164 (PMC9486967; doi:10.1021/acssynbio.2c00164)
Supplement: Supplementary file 2 — sb2c00164_si_002.zip [file sb2c00164_si_002.zip › pSL0004.gbk]

LOCUS       Exported                5736 bp DNA     circular SYN 04-MAR-2022
DEFINITION  .
ACCESSION   .
VERSION     .
KEYWORDS    .
SOURCE      synthetic DNA construct
  ORGANISM  synthetic DNA construct
REFERENCE   1  (bases 1 to 5736)
  AUTHORS   Daniel Schindler
  TITLE     Direct Submission
  JOURNAL   Exported Mar 23, 2022 from SnapGene 6.0.2
            https://www.snapgene.com
FEATURES             Location/Qualifiers
     source          1..5736
                     /mol_type="other DNA"
                     /organism="synthetic DNA construct"
     promoter        1..285
                     /gene="araBAD"
                     /label=araBAD promoter
                     /note="promoter of the L-arabinose operon of E. coli; the 
                     araC regulatory gene is transcribed in the opposite 
                     direction (Guzman et al., 1995)"
                     /note="color: #ffffff; direction: RIGHT"
     misc_feature    314..434
                     /label=Plac
                     /note="color: #ffff99"
     protein_bind    335..356
                     /label=CAP binding site
                     /bound_moiety="E. coli catabolite activator protein"
                     /note="CAP binding activates transcription in the presence 
                     of cAMP."
                     /note="color: #31849b"
     protein_bind    409..425
                     /label=lac operator
                     /bound_moiety="lac repressor encoded by lacI"
                     /note="The lac repressor binds to the lac operator to 
                     inhibit transcription in E. coli. This inhibition can be 
                     relieved by adding lactose or 
                     isopropyl-beta-D-thiogalactopyranoside (IPTG)."
                     /note="color: #31849b"
     misc_feature    443..454
                     /label=RBS
                     /note="color: #00ff00"
     CDS             461..1171
                     /codon_start=1
                     /product="monomeric derivative of DsRed fluorescent 
                     protein"
                     /label=mCherry
                     /note="mammalian codon-optimized"
                     /note="color: #ff0000"
                     /translation="MVSKGEEDNMAIIKEFMRFKVHMEGSVNGHEFEIEGEGEGRPYEG
                     TQTAKLKVTKGGPLPFAWDILSPQFMYGSKAYVKHPADIPDYLKLSFPEGFKWERVMNF
                     EDGGVVTVTQDSSLQDGEFIYKVKLRGTNFPSDGPVMQKKTMGWEASSERMYPEDGALK
                     GEIKQRLKLKDGGHYDAEVKTTYKAKKPVQLPGAYNVNIKLDITSHNEDYTIVEQYERA
                     EGRHSTGGMDELYK"
     terminator      1188..1233
                     /label=rrnB T1 terminator
                     /note="transcription terminator T1 from the E. coli rrnB 
                     gene"
                     /note="color: #ffffff"
     terminator      1191..1234
                     /gene="Escherichia coli rrnB"
                     /label=rrnB T1 terminator
                     /note="transcription terminator T1 from the E. coli rrnB 
                     gene"
                     /note="color: #ffffff"
     terminator      1275..1302
                     /label=T7Te terminator
                     /note="phage T7 early transcription terminator"
                     /note="color: #ffffff"
     misc_feature    1683..1988
                     /label=ccdB
                     /note="color: #993366; direction: RIGHT"
     misc_feature    2101..2159
                     
                     /note="color: #993366; direction: RIGHT"
     terminator      2359..2445
                     /gene="Escherichia coli rrnB"
                     /label=rrnB T1 terminator
                     /note="transcription terminator T1 from the E. coli rrnB 
                     gene"
                     /note="color: #ffffff"
     terminator      2537..2564
                     /label=rrnB T2 terminator
                     /note="transcription terminator T2 from the E. coli rrnB 
                     gene"
                     /note="color: #ffffff"
     promoter        2584..2688
                     /gene="bla"
                     /label=AmpR promoter
                     /note="color: #ffffff; direction: RIGHT"
     CDS             2689..3483
                     /codon_start=1
                     /gene="aphA-3"
                     /product="aminoglycoside phosphotransferase"
                     /label=KanR
                     /note="confers resistance to kanamycin"
                     /note="color: #ccffcc"
                     /translation="MAKMRISPELKKLIEKYRCVKDTEGMSPAKVYKLVGENENLYLKM
                     TDSRYKGTTYDVEREKDMMLWLEGKLPVPKVLHFERHDGWSNLLMSEADGVLCSEEYED
                     EQSPEKIIELYAECIRLFHSIDISDCPYTNSLDSRLAELDYLLNNDLADVDCENWEEDT
                     PFKDPRELYDFLKTEKPEEELVFSHGDLGDSNIFVKDGKVSGFIDLGRSGRADKWYDIA
                     FCVRSLREDIGEEQYVELFFDLLGIKPDWEKIKYYILLDELF"
     CDS             2689..3480
                     /codon_start=1
                     /label=NPTII
                     /note="color: #ff9966"
                     /translation="MAKMRISPELKKLIEKYRCVKDTEGMSPAKVYKLVGENENLYLKM
                     TDSRYKGTTYDVEREKDMMLWLEGKLPVPKVLHFERHDGWSNLLMSEADGVLCSEEYED
                     EQSPEKIIELYAECIRLFHSIDISDCPYTNSLDSRLAELDYLLNNDLADVDCENWEEDT
                     PFKDPRELYDFLKTEKPEEELVFSHGDLGDSNIFVKDGKVSGFIDLGRSGRADKWYDIA
                     FCVRSLREDIGEEQYVELFFDLLGIKPDWEKIKYYILLDELF"
     variation       3171
                     /label=A to G
                     /note="color: #3366cc"
     variation       3370
                     /label=A to C, I to L
                     /note="color: #3366cc"
     rep_origin      3654..4242
                     /direction=RIGHT
                     /label=ori
                     /note="high-copy-number ColE1/pMB1/pBR322/pUC origin of 
                     replication"
                     /note="color: #ffff00"
     misc_feature    4428..4568
                     /label=bom
                     /note="basis of mobility region from pBR322"
                     /note="color: #a6acb3"
     CDS             complement(4832..5710)
                     /codon_start=1
                     /gene="araC"
                     /product="L-arabinose regulatory protein"
                     /label=araC
                     /note="color: #993366"
                     /translation="MAEAQNDPLLPGYSFNAHLVAGLTPIEANGYLDFFIDRPLGMKGY
                     ILNLTIRGQGVVKNQGREFVCRPGDILLFPPGEIHHYGRHPEAREWYHQWVYFRPRAYW
                     HEWLNWPSIFANTGFFRPDEAHQPHFSDLFGQIINAGQGEGRYSELLAINLLEQLLLRR
                     MEAINESLHPPMDNRVREACQYISDHLADSNFDIASVAQHVCLSPSRLSHLFRQQLGIS
                     VLSWREDQRISQAKLLLSTTRMPIATVGRNVGFDDQLYFSRVFKKCTGASPSEFRAGCE
                     EKVNDVAVKLS"
ORIGIN
        1 aagaaaccaa ttgtccatat tgcatcagac attgccgtca ctgcgtcttt tactggctct
       61 tctcgctaac caaaccggta accccgctta ttaaaagcat tctgtaacaa agcgggacca
      121 aagccatgac aaaaacgcgt aacaaaagtg tctataatca cggcagaaaa gtccacattg
      181 attatttgca cggcgtcaca ctttgctatg ccatagcatt tttatccata agattagcgg
      241 atcctacctg acgcttttta tcgcaactct ctactgtttc tccatttgtc ttcaggtttc
      301 ccgactggaa agcgggcagt gagcgcaacg caattaatgt gagttagctc actcattagg
      361 caccccaggc tttacacttt atgcttccgg ctcgtatgtt gtgtggaatt gtgagcggat
      421 aacaatttca cacatactag agaaagagga gaaatactag atggtgagca agggcgagga
      481 ggataacatg gccatcatca aggagttcat gcgcttcaag gtgcacatgg agggctccgt
      541 gaacggccac gagttcgaga tcgagggcga gggcgagggc cgcccctacg agggcaccca
      601 gaccgccaag ctgaaggtga ccaagggtgg ccccctgccc ttcgcctggg acatcctgtc
      661 ccctcagttc atgtacggct ccaaggccta cgtgaagcac cccgccgaca tccccgacta
      721 cttgaagctg tccttccccg agggcttcaa gtgggagcgc gtgatgaact tcgaggacgg
      781 cggcgtggtg accgtgaccc aggactcctc cttgcaggac ggcgagttca tctacaaggt
      841 gaagctgcgc ggcaccaact tcccctccga cggccccgta atgcagaaga aaaccatggg
      901 ctgggaggcc tcctccgagc ggatgtaccc cgaggacggc gccctgaagg gcgagatcaa
      961 gcagaggctg aagctgaagg acggcggcca ctacgacgct gaggtcaaga ccacctacaa
     1021 ggccaagaag cccgtgcagc tgcccggcgc ctacaacgtc aacatcaagt tggacatcac
     1081 ctcccacaac gaggactaca ccatcgtgga acagtacgaa cgcgccgagg gccgccactc
     1141 caccggcggc atggacgagc tgtacaagta atactagagc caggcatcaa ataaaacgaa
     1201 aggctcagtc gaaagactgg gcctttcgtt ttatctgttg tttgtcggtg aacgctctct
     1261 actagagtca cactggctca ccttcgggtg ggcctttctg cgtttatagg gcttagcctt
     1321 attggtttct taggcgctgc ctcgcgtgga tccggcttac taaaagccag ataacagtat
     1381 gcgtatttgc gcgctgattt ttgcggtata agaatatata ctgatatgta tacccgaagt
     1441 atgtcaaaaa gaggtgtgct atgaagcagc gtattacagt gacagttgac agcgacagct
     1501 atcagttgct caaggcatat atgatgtcaa tatctccggt ctggtaagca caaccatgca
     1561 gaatgaagcc cgtcgtctgc gtgccgaacg ctggaaagcg gaaaatcagg aagggatggc
     1621 tgaggtcgcc cggtttattg aaatgaacgg ctcttttgct gacgagaaca gggactggtg
     1681 aaatgcagtt taaggtttac acctataaaa gagagagccg ttatcgtctg tttgtggatg
     1741 tacagagtga tattattgac acgcccgggc gacggatggt gatccccctg gccagtgcac
     1801 gtctgctgtc agataaagtc tcccgtgaac tttacccggt ggtgcatatc ggggatgaaa
     1861 gctggcgcat gatgaccacc gatatggcca gtgtgcctgt ctccgttatc ggggaagaag
     1921 tggctgatct cagccaccgc gaaaatgaca tcaaaaacgc cattaacctg atgttctggg
     1981 gaatataatt aagccagccc cgacacccgc caacacccgc tgacgcgccc tgacgggctt
     2041 gtctgctccc ggcatccgct tacagacaag ctgtgaccca ctcaagtgga agacaagatg
     2101 tccccatttt gtggagccca tcaaccccgc catttcggtt caaggttgat gggttttttt
     2161 gttttggcgg atgagagaag attttcagcc tgatacagat taaatcagaa cgcagaagcg
     2221 gtctgataaa acagaatttg cctggcggca gtagcgcggt ggtcccacct gaccccatgc
     2281 cgaactcaga agtgaaacgc cgtagcgccg atggtagtgt ggggtctccc catgcgagag
     2341 tagggaactg ccaggcatca aataaaacga aaggctcagt cgaaagactg ggcctttcgt
     2401 tttatctgtt gtttgtcggt gaacgctctc ctgagtagga caaatccgcc gggagcggat
     2461 ttgaacgttg cgaagcaacg gcccggaggg tggcgggcag gacgcccgcc ataaactgcc
     2521 aggcatcaaa ttaagcagaa ggccatcctg acggatggcc tttttgcgtt tctacaaact
     2581 cttcgcggaa cccctatttg tttatttttc taaatacatt caaatatgta tccgctcatg
     2641 agacaataac cctgataaat gcttcaataa tattgaaaaa ggaagagtat ggctaaaatg
     2701 agaatatcac cggaattgaa aaaactgatc gaaaaatacc gctgcgtaaa agatacggaa
     2761 ggaatgtctc ctgctaaggt atataagctg gtgggagaaa atgaaaacct atatttaaaa
     2821 atgacggaca gccggtataa agggaccacc tatgatgtgg aacgggaaaa ggacatgatg
     2881 ctatggctgg aaggaaagct gcctgttcca aaggtcctgc actttgaacg gcatgatggc
     2941 tggagcaatc tgctcatgag tgaggccgat ggcgtccttt gctcggaaga gtatgaagat
     3001 gaacaaagcc ctgaaaagat tatcgagctg tatgcggagt gcatcaggct ctttcactcc
     3061 atcgacatat cggattgtcc ctatacgaat agcttagaca gccgcttagc cgaattggat
     3121 tacttactga ataacgatct ggccgatgtg gattgcgaaa actgggaaga ggacactcca
     3181 tttaaagatc cgcgcgagct gtatgatttt ttaaagacgg aaaagcccga agaggaactt
     3241 gtcttttccc acggcgacct gggagacagc aacatctttg tgaaagatgg caaagtaagt
     3301 ggctttattg atcttgggag aagcggcagg gcggacaagt ggtatgacat tgccttctgc
     3361 gtccggtcgc tcagggagga tatcggggaa gaacagtatg tcgagctatt ttttgactta
     3421 ctggggatca agcctgattg ggagaaaata aaatattata ttttactgga tgaattgttt
     3481 tagctgtcag accaagttta ctcatatata ctttagattg atttaaaact tcatttttaa
     3541 tttaaaagga tctaggtgaa gatccttttt gataatctca tgaccaaaat cccttaacgt
     3601 gagttttcgt tccactgagc gtcagacccc gtagaaaaga tcaaaggatc ttcttgagat
     3661 cctttttttc tgcgcgtaat ctgctgcttg caaacaaaaa aaccaccgct accagcggtg
     3721 gtttgtttgc cggatcaaga gctaccaact ctttttccga aggtaactgg cttcagcaga
     3781 gcgcagatac caaatactgt ccttctagtg tagccgtagt taggccacca cttcaagaac
     3841 tctgtagcac cgcctacata cctcgctctg ctaatcctgt taccagtggc tgctgccagt
     3901 ggcgataagt cgtgtcttac cgggttggac tcaagacgat agttaccgga taaggcgcag
     3961 cggtcgggct gaacgggggg ttcgtgcaca cagcccagct tggagcgaac gacctacacc
     4021 gaactgagat acctacagcg tgagctatga gaaagcgcca cgcttcccga agggagaaag
     4081 gcggacaggt atccggtaag cggcagggtc ggaacaggag agcgcacgag ggagcttcca
     4141 gggggaaacg cctggtatct ttatagtcct gtcgggtttc gccacctctg acttgagcgt
     4201 cgatttttgt gatgctcgtc aggggggcgg agcctatgga aaaacgccag caacgcggcc
     4261 tttttacggt tcctggcctt ttgctggcct tttgctcaca tgttctttcc tgcgttatcc
     4321 cctgattctg tggataaccg tattaccgcc tttgagtgag ctgataccgc tcgccgcagc
     4381 cgaacgaccg agcgcagcga gtcagtgagc gaggaagcgg aagagcgcct gatgcggtat
     4441 tttctcctta cgcatctgtg cggtatttca caccgcatat ggtgcactct cagtacaatc
     4501 tgctctgatg ccgcatagtt aagccagtat acactccgct atcgctacgt gactgggtca
     4561 tggctgcgcc ccgacacccg ccaacacccg ctgacgcgcc ctgacgggct tgtctgctcc
     4621 cggcatccgc ttacagacaa gctgtgaccg tctccgggag ctgcatgtgt cagaggtttt
     4681 caccgtcatc accgaaacgc gcgaggcagc agatcaattc gcgcgcgaag gcgaagcggc
     4741 atgcataatg tgcctgtcaa atggacgaag cagggattct gcaaacccta tgctactccg
     4801 tcaagccgtc aattgtctga ttcgttacca attatgacaa cttgacggct acatcattca
     4861 ctttttcttc acaaccggca cggaactcgc tcgggctggc cccggtgcat tttttaaata
     4921 cccgcgagaa atagagttga tcgtcaaaac caacattgcg accgacggtg gcgataggca
     4981 tccgggtggt gctcaaaagc agcttcgcct ggctgatacg ttggtcctcg cgccagctta
     5041 agacgctaat ccctaactgc tggcggaaaa gatgtgacag acgcgacggc gacaagcaaa
     5101 catgctgtgc gacgctggcg atatcaaaat tgctgtctgc caggtgatcg ctgatgtact
     5161 gacaagcctc gcgtacccga ttatccatcg gtggatggag cgactcgtta atcgcttcca
     5221 tgcgccgcag taacaattgc tcaagcagat ttatcgccag cagctccgaa tagcgccctt
     5281 ccccttgccc ggcgttaatg atttgcccaa acaggtcgct gaaatgcggc tggtgcgctt
     5341 catccgggcg aaagaacccc gtattggcaa atattgacgg ccagttaagc cattcatgcc
     5401 agtaggcgcg cggacgaaag taaacccact ggtgatacca ttcgcgagcc tccggatgac
     5461 gaccgtagtg atgaatctct cctggcggga acagcaaaat atcacccggt cggcaaacaa
     5521 attctcgtcc ctgatttttc accaccccct gaccgcgaat ggtgagattg agaatataac
     5581 ctttcattcc cagcggtcgg tcgataaaaa aatcgagata accgttggcc tcaatcggcg
     5641 ttaaacccgc caccagatgg gcattaaacg agtatcccgg cagcagggga tcattttgcg
     5701 cttcagccat acttttcata ctcccgccat tcagag
//
