# Supplementary material for: An Easy-to-Use Plasmid Toolset for Efficient Generation and Benchmarking of Synthetic Small RNAs in Bacteria
Source: ACS Synth Biol. 2022 Aug 31;11(9):2989–3003. doi: 10.1021/acssynbio.2c00164 (PMC9486967; doi:10.1021/acssynbio.2c00164)
Supplement: Supplementary file 2 — sb2c00164_si_002.zip [file sb2c00164_si_002.zip › pSL0005.gbk]

LOCUS       Exported                5664 bp DNA     circular SYN 01-DEC-2021
DEFINITION  .
ACCESSION   .
VERSION     .
KEYWORDS    .
SOURCE      synthetic DNA construct
  ORGANISM  synthetic DNA construct
REFERENCE   1  (bases 1 to 5664)
  AUTHORS   Daniel Schindler
  TITLE     Direct Submission
  JOURNAL   Exported Mar 23, 2022 from SnapGene 6.0.2
            https://www.snapgene.com
FEATURES             Location/Qualifiers
     source          1..5664
                     /mol_type="other DNA"
                     /organism="synthetic DNA construct"
     promoter        1..285
                     /gene="araBAD"
                     /label=araBAD promoter
                     /note="promoter of the L-arabinose operon of E. coli; the 
                     araC regulatory gene is transcribed in the opposite 
                     direction (Guzman et al., 1995)"
                     /note="color: #ffffff; direction: RIGHT"
     misc_feature    314..434
                     /label=Plac
                     /note="color: #ffff99"
     protein_bind    335..356
                     /label=CAP binding site
                     /bound_moiety="E. coli catabolite activator protein"
                     /note="CAP binding activates transcription in the presence 
                     of cAMP."
                     /note="color: #31849b"
     protein_bind    409..425
                     /label=lac operator
                     /bound_moiety="lac repressor encoded by lacI"
                     /note="The lac repressor binds to the lac operator to 
                     inhibit transcription in E. coli. This inhibition can be 
                     relieved by adding lactose or 
                     isopropyl-beta-D-thiogalactopyranoside (IPTG)."
                     /note="color: #31849b"
     misc_feature    443..454
                     /label=RBS
                     /note="color: #00ff00"
     CDS             461..1171
                     /codon_start=1
                     /product="monomeric derivative of DsRed fluorescent 
                     protein"
                     /label=mCherry
                     /note="mammalian codon-optimized"
                     /note="color: #ff0000"
                     /translation="MVSKGEEDNMAIIKEFMRFKVHMEGSVNGHEFEIEGEGEGRPYEG
                     TQTAKLKVTKGGPLPFAWDILSPQFMYGSKAYVKHPADIPDYLKLSFPEGFKWERVMNF
                     EDGGVVTVTQDSSLQDGEFIYKVKLRGTNFPSDGPVMQKKTMGWEASSERMYPEDGALK
                     GEIKQRLKLKDGGHYDAEVKTTYKAKKPVQLPGAYNVNIKLDITSHNEDYTIVEQYERA
                     EGRHSTGGMDELYK"
     terminator      1188..1233
                     /label=rrnB T1 terminator
                     /note="transcription terminator T1 from the E. coli rrnB 
                     gene"
                     /note="color: #ffffff"
     terminator      1191..1234
                     /gene="Escherichia coli rrnB"
                     /label=rrnB T1 terminator
                     /note="transcription terminator T1 from the E. coli rrnB 
                     gene"
                     /note="color: #ffffff"
     terminator      1275..1302
                     /label=T7Te terminator
                     /note="phage T7 early transcription terminator"
                     /note="color: #ffffff"
     misc_feature    1683..1988
                     /label=ccdB
                     /note="color: #993366; direction: RIGHT"
     terminator      2287..2373
                     /gene="Escherichia coli rrnB"
                     /label=rrnB T1 terminator
                     /note="transcription terminator T1 from the E. coli rrnB 
                     gene"
                     /note="color: #ffffff"
     terminator      2465..2492
                     /label=rrnB T2 terminator
                     /note="transcription terminator T2 from the E. coli rrnB 
                     gene"
                     /note="color: #ffffff"
     promoter        2512..2616
                     /gene="bla"
                     /label=AmpR promoter
                     /note="color: #ffffff; direction: RIGHT"
     CDS             2617..3411
                     /codon_start=1
                     /gene="aphA-3"
                     /product="aminoglycoside phosphotransferase"
                     /label=KanR
                     /note="confers resistance to kanamycin"
                     /note="color: #ccffcc"
                     /translation="MAKMRISPELKKLIEKYRCVKDTEGMSPAKVYKLVGENENLYLKM
                     TDSRYKGTTYDVEREKDMMLWLEGKLPVPKVLHFERHDGWSNLLMSEADGVLCSEEYED
                     EQSPEKIIELYAECIRLFHSIDISDCPYTNSLDSRLAELDYLLNNDLADVDCENWEEDT
                     PFKDPRELYDFLKTEKPEEELVFSHGDLGDSNIFVKDGKVSGFIDLGRSGRADKWYDIA
                     FCVRSLREDIGEEQYVELFFDLLGIKPDWEKIKYYILLDELF"
     CDS             2617..3408
                     /codon_start=1
                     /label=NPTII
                     /note="color: #ff9966"
                     /translation="MAKMRISPELKKLIEKYRCVKDTEGMSPAKVYKLVGENENLYLKM
                     TDSRYKGTTYDVEREKDMMLWLEGKLPVPKVLHFERHDGWSNLLMSEADGVLCSEEYED
                     EQSPEKIIELYAECIRLFHSIDISDCPYTNSLDSRLAELDYLLNNDLADVDCENWEEDT
                     PFKDPRELYDFLKTEKPEEELVFSHGDLGDSNIFVKDGKVSGFIDLGRSGRADKWYDIA
                     FCVRSLREDIGEEQYVELFFDLLGIKPDWEKIKYYILLDELF"
     variation       3099
                     /label=A to G
                     /note="color: #3366cc"
     variation       3298
                     /label=A to C, I to L
                     /note="color: #3366cc"
     rep_origin      3582..4170
                     /direction=RIGHT
                     /label=ori
                     /note="high-copy-number ColE1/pMB1/pBR322/pUC origin of 
                     replication"
                     /note="color: #ffff00"
     misc_feature    4356..4496
                     /label=bom
                     /note="basis of mobility region from pBR322"
                     /note="color: #a6acb3"
     CDS             complement(4760..5638)
                     /codon_start=1
                     /gene="araC"
                     /product="L-arabinose regulatory protein"
                     /label=araC
                     /note="color: #993366"
                     /translation="MAEAQNDPLLPGYSFNAHLVAGLTPIEANGYLDFFIDRPLGMKGY
                     ILNLTIRGQGVVKNQGREFVCRPGDILLFPPGEIHHYGRHPEAREWYHQWVYFRPRAYW
                     HEWLNWPSIFANTGFFRPDEAHQPHFSDLFGQIINAGQGEGRYSELLAINLLEQLLLRR
                     MEAINESLHPPMDNRVREACQYISDHLADSNFDIASVAQHVCLSPSRLSHLFRQQLGIS
                     VLSWREDQRISQAKLLLSTTRMPIATVGRNVGFDDQLYFSRVFKKCTGASPSEFRAGCE
                     EKVNDVAVKLS"
ORIGIN
        1 aagaaaccaa ttgtccatat tgcatcagac attgccgtca ctgcgtcttt tactggctct
       61 tctcgctaac caaaccggta accccgctta ttaaaagcat tctgtaacaa agcgggacca
      121 aagccatgac aaaaacgcgt aacaaaagtg tctataatca cggcagaaaa gtccacattg
      181 attatttgca cggcgtcaca ctttgctatg ccatagcatt tttatccata agattagcgg
      241 atcctacctg acgcttttta tcgcaactct ctactgtttc tccatttgtc ttcaggtttc
      301 ccgactggaa agcgggcagt gagcgcaacg caattaatgt gagttagctc actcattagg
      361 caccccaggc tttacacttt atgcttccgg ctcgtatgtt gtgtggaatt gtgagcggat
      421 aacaatttca cacatactag agaaagagga gaaatactag atggtgagca agggcgagga
      481 ggataacatg gccatcatca aggagttcat gcgcttcaag gtgcacatgg agggctccgt
      541 gaacggccac gagttcgaga tcgagggcga gggcgagggc cgcccctacg agggcaccca
      601 gaccgccaag ctgaaggtga ccaagggtgg ccccctgccc ttcgcctggg acatcctgtc
      661 ccctcagttc atgtacggct ccaaggccta cgtgaagcac cccgccgaca tccccgacta
      721 cttgaagctg tccttccccg agggcttcaa gtgggagcgc gtgatgaact tcgaggacgg
      781 cggcgtggtg accgtgaccc aggactcctc cttgcaggac ggcgagttca tctacaaggt
      841 gaagctgcgc ggcaccaact tcccctccga cggccccgta atgcagaaga aaaccatggg
      901 ctgggaggcc tcctccgagc ggatgtaccc cgaggacggc gccctgaagg gcgagatcaa
      961 gcagaggctg aagctgaagg acggcggcca ctacgacgct gaggtcaaga ccacctacaa
     1021 ggccaagaag cccgtgcagc tgcccggcgc ctacaacgtc aacatcaagt tggacatcac
     1081 ctcccacaac gaggactaca ccatcgtgga acagtacgaa cgcgccgagg gccgccactc
     1141 caccggcggc atggacgagc tgtacaagta atactagagc caggcatcaa ataaaacgaa
     1201 aggctcagtc gaaagactgg gcctttcgtt ttatctgttg tttgtcggtg aacgctctct
     1261 actagagtca cactggctca ccttcgggtg ggcctttctg cgtttatagg gcttagcctt
     1321 attggtttct taggcgctgc ctcgcgtgga tccggcttac taaaagccag ataacagtat
     1381 gcgtatttgc gcgctgattt ttgcggtata agaatatata ctgatatgta tacccgaagt
     1441 atgtcaaaaa gaggtgtgct atgaagcagc gtattacagt gacagttgac agcgacagct
     1501 atcagttgct caaggcatat atgatgtcaa tatctccggt ctggtaagca caaccatgca
     1561 gaatgaagcc cgtcgtctgc gtgccgaacg ctggaaagcg gaaaatcagg aagggatggc
     1621 tgaggtcgcc cggtttattg aaatgaacgg ctcttttgct gacgagaaca gggactggtg
     1681 aaatgcagtt taaggtttac acctataaaa gagagagccg ttatcgtctg tttgtggatg
     1741 tacagagtga tattattgac acgcccgggc gacggatggt gatccccctg gccagtgcac
     1801 gtctgctgtc agataaagtc tcccgtgaac tttacccggt ggtgcatatc ggggatgaaa
     1861 gctggcgcat gatgaccacc gatatggcca gtgtgcctgt ctccgttatc ggggaagaag
     1921 tggctgatct cagccaccgc gaaaatgaca tcaaaaacgc cattaacctg atgttctggg
     1981 gaatataatt aagccagccc cgacacccgc caacacccgc tgacgcgccc tgacgggctt
     2041 gtctgctccc ggcatccgct tacagacaag ctgtgaccca ctcaagtgga agacaaggat
     2101 gagagaagat tttcagcctg atacagatta aatcagaacg cagaagcggt ctgataaaac
     2161 agaatttgcc tggcggcagt agcgcggtgg tcccacctga ccccatgccg aactcagaag
     2221 tgaaacgccg tagcgccgat ggtagtgtgg ggtctcccca tgcgagagta gggaactgcc
     2281 aggcatcaaa taaaacgaaa ggctcagtcg aaagactggg cctttcgttt tatctgttgt
     2341 ttgtcggtga acgctctcct gagtaggaca aatccgccgg gagcggattt gaacgttgcg
     2401 aagcaacggc ccggagggtg gcgggcagga cgcccgccat aaactgccag gcatcaaatt
     2461 aagcagaagg ccatcctgac ggatggcctt tttgcgtttc tacaaactct tcgcggaacc
     2521 cctatttgtt tatttttcta aatacattca aatatgtatc cgctcatgag acaataaccc
     2581 tgataaatgc ttcaataata ttgaaaaagg aagagtatgg ctaaaatgag aatatcaccg
     2641 gaattgaaaa aactgatcga aaaataccgc tgcgtaaaag atacggaagg aatgtctcct
     2701 gctaaggtat ataagctggt gggagaaaat gaaaacctat atttaaaaat gacggacagc
     2761 cggtataaag ggaccaccta tgatgtggaa cgggaaaagg acatgatgct atggctggaa
     2821 ggaaagctgc ctgttccaaa ggtcctgcac tttgaacggc atgatggctg gagcaatctg
     2881 ctcatgagtg aggccgatgg cgtcctttgc tcggaagagt atgaagatga acaaagccct
     2941 gaaaagatta tcgagctgta tgcggagtgc atcaggctct ttcactccat cgacatatcg
     3001 gattgtccct atacgaatag cttagacagc cgcttagccg aattggatta cttactgaat
     3061 aacgatctgg ccgatgtgga ttgcgaaaac tgggaagagg acactccatt taaagatccg
     3121 cgcgagctgt atgatttttt aaagacggaa aagcccgaag aggaacttgt cttttcccac
     3181 ggcgacctgg gagacagcaa catctttgtg aaagatggca aagtaagtgg ctttattgat
     3241 cttgggagaa gcggcagggc ggacaagtgg tatgacattg ccttctgcgt ccggtcgctc
     3301 agggaggata tcggggaaga acagtatgtc gagctatttt ttgacttact ggggatcaag
     3361 cctgattggg agaaaataaa atattatatt ttactggatg aattgtttta gctgtcagac
     3421 caagtttact catatatact ttagattgat ttaaaacttc atttttaatt taaaaggatc
     3481 taggtgaaga tcctttttga taatctcatg accaaaatcc cttaacgtga gttttcgttc
     3541 cactgagcgt cagaccccgt agaaaagatc aaaggatctt cttgagatcc tttttttctg
     3601 cgcgtaatct gctgcttgca aacaaaaaaa ccaccgctac cagcggtggt ttgtttgccg
     3661 gatcaagagc taccaactct ttttccgaag gtaactggct tcagcagagc gcagatacca
     3721 aatactgtcc ttctagtgta gccgtagtta ggccaccact tcaagaactc tgtagcaccg
     3781 cctacatacc tcgctctgct aatcctgtta ccagtggctg ctgccagtgg cgataagtcg
     3841 tgtcttaccg ggttggactc aagacgatag ttaccggata aggcgcagcg gtcgggctga
     3901 acggggggtt cgtgcacaca gcccagcttg gagcgaacga cctacaccga actgagatac
     3961 ctacagcgtg agctatgaga aagcgccacg cttcccgaag ggagaaaggc ggacaggtat
     4021 ccggtaagcg gcagggtcgg aacaggagag cgcacgaggg agcttccagg gggaaacgcc
     4081 tggtatcttt atagtcctgt cgggtttcgc cacctctgac ttgagcgtcg atttttgtga
     4141 tgctcgtcag gggggcggag cctatggaaa aacgccagca acgcggcctt tttacggttc
     4201 ctggcctttt gctggccttt tgctcacatg ttctttcctg cgttatcccc tgattctgtg
     4261 gataaccgta ttaccgcctt tgagtgagct gataccgctc gccgcagccg aacgaccgag
     4321 cgcagcgagt cagtgagcga ggaagcggaa gagcgcctga tgcggtattt tctccttacg
     4381 catctgtgcg gtatttcaca ccgcatatgg tgcactctca gtacaatctg ctctgatgcc
     4441 gcatagttaa gccagtatac actccgctat cgctacgtga ctgggtcatg gctgcgcccc
     4501 gacacccgcc aacacccgct gacgcgccct gacgggcttg tctgctcccg gcatccgctt
     4561 acagacaagc tgtgaccgtc tccgggagct gcatgtgtca gaggttttca ccgtcatcac
     4621 cgaaacgcgc gaggcagcag atcaattcgc gcgcgaaggc gaagcggcat gcataatgtg
     4681 cctgtcaaat ggacgaagca gggattctgc aaaccctatg ctactccgtc aagccgtcaa
     4741 ttgtctgatt cgttaccaat tatgacaact tgacggctac atcattcact ttttcttcac
     4801 aaccggcacg gaactcgctc gggctggccc cggtgcattt tttaaatacc cgcgagaaat
     4861 agagttgatc gtcaaaacca acattgcgac cgacggtggc gataggcatc cgggtggtgc
     4921 tcaaaagcag cttcgcctgg ctgatacgtt ggtcctcgcg ccagcttaag acgctaatcc
     4981 ctaactgctg gcggaaaaga tgtgacagac gcgacggcga caagcaaaca tgctgtgcga
     5041 cgctggcgat atcaaaattg ctgtctgcca ggtgatcgct gatgtactga caagcctcgc
     5101 gtacccgatt atccatcggt ggatggagcg actcgttaat cgcttccatg cgccgcagta
     5161 acaattgctc aagcagattt atcgccagca gctccgaata gcgcccttcc ccttgcccgg
     5221 cgttaatgat ttgcccaaac aggtcgctga aatgcggctg gtgcgcttca tccgggcgaa
     5281 agaaccccgt attggcaaat attgacggcc agttaagcca ttcatgccag taggcgcgcg
     5341 gacgaaagta aacccactgg tgataccatt cgcgagcctc cggatgacga ccgtagtgat
     5401 gaatctctcc tggcgggaac agcaaaatat cacccggtcg gcaaacaaat tctcgtccct
     5461 gatttttcac caccccctga ccgcgaatgg tgagattgag aatataacct ttcattccca
     5521 gcggtcggtc gataaaaaaa tcgagataac cgttggcctc aatcggcgtt aaacccgcca
     5581 ccagatgggc attaaacgag tatcccggca gcaggggatc attttgcgct tcagccatac
     5641 ttttcatact cccgccattc agag
//
