# Supplementary material for: An Easy-to-Use Plasmid Toolset for Efficient Generation and Benchmarking of Synthetic Small RNAs in Bacteria
Source: ACS Synth Biol. 2022 Aug 31;11(9):2989–3003. doi: 10.1021/acssynbio.2c00164 (PMC9486967; doi:10.1021/acssynbio.2c00164)
Supplement: Supplementary file 2 — sb2c00164_si_002.zip [file sb2c00164_si_002.zip › pSL0007.gbk]

LOCUS       Exported                4598 bp DNA     circular SYN 04-MAR-2022
DEFINITION  .
ACCESSION   .
VERSION     .
KEYWORDS    .
SOURCE      synthetic DNA construct
  ORGANISM  synthetic DNA construct
REFERENCE   1  (bases 1 to 4598)
  AUTHORS   Daniel Schindler
  TITLE     Direct Submission
  JOURNAL   Exported Mar 23, 2022 from SnapGene 6.0.2
            https://www.snapgene.com
FEATURES             Location/Qualifiers
     source          1..4598
                     /mol_type="other DNA"
                     /organism="synthetic DNA construct"
     misc_feature    29..149
                     /label=Plac
                     /note="color: #ffff99"
     protein_bind    50..71
                     /label=CAP binding site
                     /bound_moiety="E. coli catabolite activator protein"
                     /note="CAP binding activates transcription in the presence 
                     of cAMP."
                     /note="color: #31849b"
     protein_bind    124..140
                     /label=lac operator
                     /bound_moiety="lac repressor encoded by lacI"
                     /note="The lac repressor binds to the lac operator to 
                     inhibit transcription in E. coli. This inhibition can be 
                     relieved by adding lactose or 
                     isopropyl-beta-D-thiogalactopyranoside (IPTG)."
                     /note="color: #31849b"
     misc_feature    158..169
                     /label=RBS
                     /note="color: #00ff00"
     CDS             176..886
                     /codon_start=1
                     /product="monomeric derivative of DsRed fluorescent 
                     protein"
                     /label=mCherry
                     /note="mammalian codon-optimized"
                     /note="color: #ff0000"
                     /translation="MVSKGEEDNMAIIKEFMRFKVHMEGSVNGHEFEIEGEGEGRPYEG
                     TQTAKLKVTKGGPLPFAWDILSPQFMYGSKAYVKHPADIPDYLKLSFPEGFKWERVMNF
                     EDGGVVTVTQDSSLQDGEFIYKVKLRGTNFPSDGPVMQKKTMGWEASSERMYPEDGALK
                     GEIKQRLKLKDGGHYDAEVKTTYKAKKPVQLPGAYNVNIKLDITSHNEDYTIVEQYERA
                     EGRHSTGGMDELYK"
     terminator      903..948
                     /label=rrnB T1 terminator
                     /note="transcription terminator T1 from the E. coli rrnB 
                     gene"
                     /note="color: #ffffff"
     terminator      906..949
                     /gene="Escherichia coli rrnB"
                     /label=rrnB T1 terminator
                     /note="transcription terminator T1 from the E. coli rrnB 
                     gene"
                     /note="color: #ffffff"
     terminator      990..1017
                     /label=T7Te terminator
                     /note="phage T7 early transcription terminator"
                     /note="color: #ffffff"
     misc_feature    1398..1703
                     /label=ccdB
                     /note="color: #993366; direction: RIGHT"
     misc_feature    1816..1874
                     
                     /note="color: #993366; direction: RIGHT"
     terminator      2074..2160
                     /gene="Escherichia coli rrnB"
                     /label=rrnB T1 terminator
                     /note="transcription terminator T1 from the E. coli rrnB 
                     gene"
                     /note="color: #ffffff"
     terminator      2252..2279
                     /label=rrnB T2 terminator
                     /note="transcription terminator T2 from the E. coli rrnB 
                     gene"
                     /note="color: #ffffff"
     promoter        2299..2390
                     /gene="bla"
                     /label=AmpR promoter
                     /note="color: #ffffff; direction: RIGHT"
     CDS             2391..3251
                     /codon_start=1
                     /gene="bla"
                     /product="beta-lactamase"
                     /label=AmpR
                     /note="confers resistance to ampicillin, carbenicillin, and
                     related antibiotics"
                     /note="This feature has 2 segments:
                        1: 2391 .. 2459 / #ccffcc / signal sequence
                        2: 2460 .. 3251 / #ccffcc
                     Cleavage site after base 2459"
                     /translation="MSIQHFRVALIPFFAAFCLPVFAHPETLVKVKDAEDQLGARVGYI
                     ELDLNSGKILESFRPEERFPMMSTFKVLLCGAVLSRVDAGQEQLGRRIHYSQNDLVEYS
                     PVTEKHLTDGMTVRELCSAAITMSDNTAANLLLTTIGGPKELTAFLHNMGDHVTRLDRW
                     EPELNEAIPNDERDTTMPVAMATTLRKLLTGELLTLASRQQLIDWMEADKVAGPLLRSA
                     LPAGWFIADKSGAGERGSRGIIAALGPDGKPSRIVVIYTTGSQATMDERNRQIAEIGAS
                     LIKHW"
     CDS             2391..3251
                     /codon_start=1
                     /label=bla
                     /note="color: #ff9966"
                     /translation="MSIQHFRVALIPFFAAFCLPVFAHPETLVKVKDAEDQLGARVGYI
                     ELDLNSGKILESFRPEERFPMMSTFKVLLCGAVLSRVDAGQEQLGRRIHYSQNDLVEYS
                     PVTEKHLTDGMTVRELCSAAITMSDNTAANLLLTTIGGPKELTAFLHNMGDHVTRLDRW
                     EPELNEAIPNDERDTTMPVAMATTLRKLLTGELLTLASRQQLIDWMEADKVAGPLLRSA
                     LPAGWFIADKSGAGERGSRGIIAALGPDGKPSRIVVIYTTGSQATMDERNRQIAEIGAS
                     LIKHW"
     rep_origin      3422..4010
                     /direction=RIGHT
                     /label=ori
                     /note="high-copy-number ColE1/pMB1/pBR322/pUC origin of 
                     replication"
                     /note="color: #ffff00"
     misc_feature    4196..4336
                     /label=bom
                     /note="basis of mobility region from pBR322"
                     /note="color: #a6acb3"
ORIGIN
        1 ttgtcttcag gtttcccgac tggaaagcgg gcagtgagcg caacgcaatt aatgtgagtt
       61 agctcactca ttaggcaccc caggctttac actttatgct tccggctcgt atgttgtgtg
      121 gaattgtgag cggataacaa tttcacacat actagagaaa gaggagaaat actagatggt
      181 gagcaagggc gaggaggata acatggccat catcaaggag ttcatgcgct tcaaggtgca
      241 catggagggc tccgtgaacg gccacgagtt cgagatcgag ggcgagggcg agggccgccc
      301 ctacgagggc acccagaccg ccaagctgaa ggtgaccaag ggtggccccc tgcccttcgc
      361 ctgggacatc ctgtcccctc agttcatgta cggctccaag gcctacgtga agcaccccgc
      421 cgacatcccc gactacttga agctgtcctt ccccgagggc ttcaagtggg agcgcgtgat
      481 gaacttcgag gacggcggcg tggtgaccgt gacccaggac tcctccttgc aggacggcga
      541 gttcatctac aaggtgaagc tgcgcggcac caacttcccc tccgacggcc ccgtaatgca
      601 gaagaaaacc atgggctggg aggcctcctc cgagcggatg taccccgagg acggcgccct
      661 gaagggcgag atcaagcaga ggctgaagct gaaggacggc ggccactacg acgctgaggt
      721 caagaccacc tacaaggcca agaagcccgt gcagctgccc ggcgcctaca acgtcaacat
      781 caagttggac atcacctccc acaacgagga ctacaccatc gtggaacagt acgaacgcgc
      841 cgagggccgc cactccaccg gcggcatgga cgagctgtac aagtaatact agagccaggc
      901 atcaaataaa acgaaaggct cagtcgaaag actgggcctt tcgttttatc tgttgtttgt
      961 cggtgaacgc tctctactag agtcacactg gctcaccttc gggtgggcct ttctgcgttt
     1021 atagggctta gccttattgg tttcttaggc gctgcctcgc gtggatccgg cttactaaaa
     1081 gccagataac agtatgcgta tttgcgcgct gatttttgcg gtataagaat atatactgat
     1141 atgtataccc gaagtatgtc aaaaagaggt gtgctatgaa gcagcgtatt acagtgacag
     1201 ttgacagcga cagctatcag ttgctcaagg catatatgat gtcaatatct ccggtctggt
     1261 aagcacaacc atgcagaatg aagcccgtcg tctgcgtgcc gaacgctgga aagcggaaaa
     1321 tcaggaaggg atggctgagg tcgcccggtt tattgaaatg aacggctctt ttgctgacga
     1381 gaacagggac tggtgaaatg cagtttaagg tttacaccta taaaagagag agccgttatc
     1441 gtctgtttgt ggatgtacag agtgatatta ttgacacgcc cgggcgacgg atggtgatcc
     1501 ccctggccag tgcacgtctg ctgtcagata aagtctcccg tgaactttac ccggtggtgc
     1561 atatcgggga tgaaagctgg cgcatgatga ccaccgatat ggccagtgtg cctgtctccg
     1621 ttatcgggga agaagtggct gatctcagcc accgcgaaaa tgacatcaaa aacgccatta
     1681 acctgatgtt ctggggaata taattaagcc agccccgaca cccgccaaca cccgctgacg
     1741 cgccctgacg ggcttgtctg ctcccggcat ccgcttacag acaagctgtg acccactcaa
     1801 gtggaagaca agatgtcccc attttgtgga gcccatcaac cccgccattt cggttcaagg
     1861 ttgatgggtt tttttgtttt ggcggatgag agaagatttt cagcctgata cagattaaat
     1921 cagaacgcag aagcggtctg ataaaacaga atttgcctgg cggcagtagc gcggtggtcc
     1981 cacctgaccc catgccgaac tcagaagtga aacgccgtag cgccgatggt agtgtggggt
     2041 ctccccatgc gagagtaggg aactgccagg catcaaataa aacgaaaggc tcagtcgaaa
     2101 gactgggcct ttcgttttat ctgttgtttg tcggtgaacg ctctcctgag taggacaaat
     2161 ccgccgggag cggatttgaa cgttgcgaag caacggcccg gagggtggcg ggcaggacgc
     2221 ccgccataaa ctgccaggca tcaaattaag cagaaggcca tcctgacgga tggccttttt
     2281 gcgtttctac aaactctttt tgtttatttt tctaaataca ttcaaatatg tatccgctca
     2341 tgagacaata accctgataa atgcttcaat aatattgaaa aaggaagagt atgagtattc
     2401 aacatttccg tgtcgccctt attccctttt ttgcggcatt ttgccttcct gtttttgctc
     2461 acccagaaac gctggtgaaa gtaaaagatg ctgaagatca gttgggtgca cgagtgggtt
     2521 acatcgaact ggatctcaac agcggtaaga tccttgagag ttttcgcccc gaagaacgtt
     2581 ttccaatgat gagcactttt aaagttctgc tatgtggcgc ggtattatcc cgtgttgacg
     2641 ccgggcaaga gcaactcggt cgccgcatac actattctca gaatgacttg gttgagtact
     2701 caccagtcac agaaaagcat cttacggatg gcatgacagt aagagaatta tgcagtgctg
     2761 ccataaccat gagtgataac actgcggcca acttacttct gacaacgatc ggaggaccga
     2821 aggagctaac cgcttttttg cacaacatgg gggatcatgt aactcgcctt gatcgttggg
     2881 aaccggagct gaatgaagcc ataccaaacg acgagcgtga caccacgatg cctgtagcaa
     2941 tggcaacaac gttgcgcaaa ctattaactg gcgaactact tactctagct tcccggcaac
     3001 aattaataga ctggatggag gcggataaag ttgcaggacc acttctgcgc tcggcccttc
     3061 cggctggctg gtttattgct gataaatctg gagccggtga gcgtgggtct cgcggtatca
     3121 ttgcagcact ggggccagat ggtaagccct cccgtatcgt agttatctac acgacgggga
     3181 gtcaggcaac tatggatgaa cgaaatagac agatcgctga gataggtgcc tcactgatta
     3241 agcattggta actgtcagac caagtttact catatatact ttagattgat ttaaaacttc
     3301 atttttaatt taaaaggatc taggtgaaga tcctttttga taatctcatg accaaaatcc
     3361 cttaacgtga gttttcgttc cactgagcgt cagaccccgt agaaaagatc aaaggatctt
     3421 cttgagatcc tttttttctg cgcgtaatct gctgcttgca aacaaaaaaa ccaccgctac
     3481 cagcggtggt ttgtttgccg gatcaagagc taccaactct ttttccgaag gtaactggct
     3541 tcagcagagc gcagatacca aatactgtcc ttctagtgta gccgtagtta ggccaccact
     3601 tcaagaactc tgtagcaccg cctacatacc tcgctctgct aatcctgtta ccagtggctg
     3661 ctgccagtgg cgataagtcg tgtcttaccg ggttggactc aagacgatag ttaccggata
     3721 aggcgcagcg gtcgggctga acggggggtt cgtgcacaca gcccagcttg gagcgaacga
     3781 cctacaccga actgagatac ctacagcgtg agctatgaga aagcgccacg cttcccgaag
     3841 ggagaaaggc ggacaggtat ccggtaagcg gcagggtcgg aacaggagag cgcacgaggg
     3901 agcttccagg gggaaacgcc tggtatcttt atagtcctgt cgggtttcgc cacctctgac
     3961 ttgagcgtcg atttttgtga tgctcgtcag gggggcggag cctatggaaa aacgccagca
     4021 acgcggcctt tttacggttc ctggcctttt gctggccttt tgctcacatg ttctttcctg
     4081 cgttatcccc tgattctgtg gataaccgta ttaccgcctt tgagtgagct gataccgctc
     4141 gccgcagccg aacgaccgag cgcagcgagt cagtgagcga ggaagcggaa gagcgcctga
     4201 tgcggtattt tctccttacg catctgtgcg gtatttcaca ccgcatatgg tgcactctca
     4261 gtacaatctg ctctgatgcc gcatagttaa gccagtatac actccgctat cgctacgtga
     4321 ctgggtcatg gctgcgcccc gacacccgcc aacacccgct gacgcgccct gacgggcttg
     4381 tctgctcccg gcatccgctt acagacaagc tgtgaccgtc tccgggagct gcatgtgtca
     4441 gaggttttca ccgtcatcac cgaaacgcgc gaggcagcag atcaattcgc gcgcgaaggc
     4501 gaagcggcat gcataatgtg cctgtcaaat ggacgaagca gggattctgc aaaccctatg
     4561 ctactccgtc aagccgtcaa ttgtctgatt cgttacca
//
