# Supplementary material for: An Easy-to-Use Plasmid Toolset for Efficient Generation and Benchmarking of Synthetic Small RNAs in Bacteria
Source: ACS Synth Biol. 2022 Aug 31;11(9):2989–3003. doi: 10.1021/acssynbio.2c00164 (PMC9486967; doi:10.1021/acssynbio.2c00164)
Supplement: Supplementary file 2 — sb2c00164_si_002.zip [file sb2c00164_si_002.zip › pSL0011.gbk]

LOCUS       Exported                4473 bp DNA     circular SYN 01-DEC-2021
DEFINITION  .
ACCESSION   .
VERSION     .
KEYWORDS    .
SOURCE      synthetic DNA construct
  ORGANISM  synthetic DNA construct
REFERENCE   1  (bases 1 to 4473)
  AUTHORS   Daniel Schindler
  TITLE     Direct Submission
  JOURNAL   Exported Mar 23, 2022 from SnapGene 6.0.2
            https://www.snapgene.com
FEATURES             Location/Qualifiers
     source          1..4473
                     /mol_type="other DNA"
                     /organism="synthetic DNA construct"
     misc_feature    29..149
                     /label=Plac
                     /note="color: #ffff99"
     protein_bind    50..71
                     /label=CAP binding site
                     /bound_moiety="E. coli catabolite activator protein"
                     /note="CAP binding activates transcription in the presence 
                     of cAMP."
                     /note="color: #31849b"
     protein_bind    124..140
                     /label=lac operator
                     /bound_moiety="lac repressor encoded by lacI"
                     /note="The lac repressor binds to the lac operator to 
                     inhibit transcription in E. coli. This inhibition can be 
                     relieved by adding lactose or 
                     isopropyl-beta-D-thiogalactopyranoside (IPTG)."
                     /note="color: #31849b"
     misc_feature    158..169
                     /label=RBS
                     /note="color: #00ff00"
     CDS             176..886
                     /codon_start=1
                     /product="monomeric derivative of DsRed fluorescent 
                     protein"
                     /label=mCherry
                     /note="mammalian codon-optimized"
                     /note="color: #ff0000"
                     /translation="MVSKGEEDNMAIIKEFMRFKVHMEGSVNGHEFEIEGEGEGRPYEG
                     TQTAKLKVTKGGPLPFAWDILSPQFMYGSKAYVKHPADIPDYLKLSFPEGFKWERVMNF
                     EDGGVVTVTQDSSLQDGEFIYKVKLRGTNFPSDGPVMQKKTMGWEASSERMYPEDGALK
                     GEIKQRLKLKDGGHYDAEVKTTYKAKKPVQLPGAYNVNIKLDITSHNEDYTIVEQYERA
                     EGRHSTGGMDELYK"
     terminator      903..948
                     /label=rrnB T1 terminator
                     /note="transcription terminator T1 from the E. coli rrnB 
                     gene"
                     /note="color: #ffffff"
     terminator      906..949
                     /gene="Escherichia coli rrnB"
                     /label=rrnB T1 terminator
                     /note="transcription terminator T1 from the E. coli rrnB 
                     gene"
                     /note="color: #ffffff"
     terminator      990..1017
                     /label=T7Te terminator
                     /note="phage T7 early transcription terminator"
                     /note="color: #ffffff"
     misc_feature    1398..1703
                     /label=ccdB
                     /note="color: #993366; direction: RIGHT"
     terminator      2002..2088
                     /gene="Escherichia coli rrnB"
                     /label=rrnB T1 terminator
                     /note="transcription terminator T1 from the E. coli rrnB 
                     gene"
                     /note="color: #ffffff"
     terminator      2180..2207
                     /label=rrnB T2 terminator
                     /note="transcription terminator T2 from the E. coli rrnB 
                     gene"
                     /note="color: #ffffff"
     promoter        2227..2331
                     /gene="bla"
                     /label=AmpR promoter
                     /note="color: #ffffff; direction: RIGHT"
     CDS             2332..3126
                     /codon_start=1
                     /gene="aphA-3"
                     /product="aminoglycoside phosphotransferase"
                     /label=KanR
                     /note="confers resistance to kanamycin"
                     /note="color: #ccffcc"
                     /translation="MAKMRISPELKKLIEKYRCVKDTEGMSPAKVYKLVGENENLYLKM
                     TDSRYKGTTYDVEREKDMMLWLEGKLPVPKVLHFERHDGWSNLLMSEADGVLCSEEYED
                     EQSPEKIIELYAECIRLFHSIDISDCPYTNSLDSRLAELDYLLNNDLADVDCENWEEDT
                     PFKDPRELYDFLKTEKPEEELVFSHGDLGDSNIFVKDGKVSGFIDLGRSGRADKWYDIA
                     FCVRSLREDIGEEQYVELFFDLLGIKPDWEKIKYYILLDELF"
     CDS             2332..3123
                     /codon_start=1
                     /label=NPTII
                     /note="color: #ff9966"
                     /translation="MAKMRISPELKKLIEKYRCVKDTEGMSPAKVYKLVGENENLYLKM
                     TDSRYKGTTYDVEREKDMMLWLEGKLPVPKVLHFERHDGWSNLLMSEADGVLCSEEYED
                     EQSPEKIIELYAECIRLFHSIDISDCPYTNSLDSRLAELDYLLNNDLADVDCENWEEDT
                     PFKDPRELYDFLKTEKPEEELVFSHGDLGDSNIFVKDGKVSGFIDLGRSGRADKWYDIA
                     FCVRSLREDIGEEQYVELFFDLLGIKPDWEKIKYYILLDELF"
     variation       2814
                     /label=A to G
                     /note="color: #3366cc"
     variation       3013
                     /label=A to C, I to L
                     /note="color: #3366cc"
     rep_origin      3297..3885
                     /direction=RIGHT
                     /label=ori
                     /note="high-copy-number ColE1/pMB1/pBR322/pUC origin of 
                     replication"
                     /note="color: #ffff00"
     misc_feature    4071..4211
                     /label=bom
                     /note="basis of mobility region from pBR322"
                     /note="color: #a6acb3"
ORIGIN
        1 ttgtcttcag gtttcccgac tggaaagcgg gcagtgagcg caacgcaatt aatgtgagtt
       61 agctcactca ttaggcaccc caggctttac actttatgct tccggctcgt atgttgtgtg
      121 gaattgtgag cggataacaa tttcacacat actagagaaa gaggagaaat actagatggt
      181 gagcaagggc gaggaggata acatggccat catcaaggag ttcatgcgct tcaaggtgca
      241 catggagggc tccgtgaacg gccacgagtt cgagatcgag ggcgagggcg agggccgccc
      301 ctacgagggc acccagaccg ccaagctgaa ggtgaccaag ggtggccccc tgcccttcgc
      361 ctgggacatc ctgtcccctc agttcatgta cggctccaag gcctacgtga agcaccccgc
      421 cgacatcccc gactacttga agctgtcctt ccccgagggc ttcaagtggg agcgcgtgat
      481 gaacttcgag gacggcggcg tggtgaccgt gacccaggac tcctccttgc aggacggcga
      541 gttcatctac aaggtgaagc tgcgcggcac caacttcccc tccgacggcc ccgtaatgca
      601 gaagaaaacc atgggctggg aggcctcctc cgagcggatg taccccgagg acggcgccct
      661 gaagggcgag atcaagcaga ggctgaagct gaaggacggc ggccactacg acgctgaggt
      721 caagaccacc tacaaggcca agaagcccgt gcagctgccc ggcgcctaca acgtcaacat
      781 caagttggac atcacctccc acaacgagga ctacaccatc gtggaacagt acgaacgcgc
      841 cgagggccgc cactccaccg gcggcatgga cgagctgtac aagtaatact agagccaggc
      901 atcaaataaa acgaaaggct cagtcgaaag actgggcctt tcgttttatc tgttgtttgt
      961 cggtgaacgc tctctactag agtcacactg gctcaccttc gggtgggcct ttctgcgttt
     1021 atagggctta gccttattgg tttcttaggc gctgcctcgc gtggatccgg cttactaaaa
     1081 gccagataac agtatgcgta tttgcgcgct gatttttgcg gtataagaat atatactgat
     1141 atgtataccc gaagtatgtc aaaaagaggt gtgctatgaa gcagcgtatt acagtgacag
     1201 ttgacagcga cagctatcag ttgctcaagg catatatgat gtcaatatct ccggtctggt
     1261 aagcacaacc atgcagaatg aagcccgtcg tctgcgtgcc gaacgctgga aagcggaaaa
     1321 tcaggaaggg atggctgagg tcgcccggtt tattgaaatg aacggctctt ttgctgacga
     1381 gaacagggac tggtgaaatg cagtttaagg tttacaccta taaaagagag agccgttatc
     1441 gtctgtttgt ggatgtacag agtgatatta ttgacacgcc cgggcgacgg atggtgatcc
     1501 ccctggccag tgcacgtctg ctgtcagata aagtctcccg tgaactttac ccggtggtgc
     1561 atatcgggga tgaaagctgg cgcatgatga ccaccgatat ggccagtgtg cctgtctccg
     1621 ttatcgggga agaagtggct gatctcagcc accgcgaaaa tgacatcaaa aacgccatta
     1681 acctgatgtt ctggggaata taattaagcc agccccgaca cccgccaaca cccgctgacg
     1741 cgccctgacg ggcttgtctg ctcccggcat ccgcttacag acaagctgtg acccactcaa
     1801 gtggaagaca aggatgagag aagattttca gcctgataca gattaaatca gaacgcagaa
     1861 gcggtctgat aaaacagaat ttgcctggcg gcagtagcgc ggtggtccca cctgacccca
     1921 tgccgaactc agaagtgaaa cgccgtagcg ccgatggtag tgtggggtct ccccatgcga
     1981 gagtagggaa ctgccaggca tcaaataaaa cgaaaggctc agtcgaaaga ctgggccttt
     2041 cgttttatct gttgtttgtc ggtgaacgct ctcctgagta ggacaaatcc gccgggagcg
     2101 gatttgaacg ttgcgaagca acggcccgga gggtggcggg caggacgccc gccataaact
     2161 gccaggcatc aaattaagca gaaggccatc ctgacggatg gcctttttgc gtttctacaa
     2221 actcttcgcg gaacccctat ttgtttattt ttctaaatac attcaaatat gtatccgctc
     2281 atgagacaat aaccctgata aatgcttcaa taatattgaa aaaggaagag tatggctaaa
     2341 atgagaatat caccggaatt gaaaaaactg atcgaaaaat accgctgcgt aaaagatacg
     2401 gaaggaatgt ctcctgctaa ggtatataag ctggtgggag aaaatgaaaa cctatattta
     2461 aaaatgacgg acagccggta taaagggacc acctatgatg tggaacggga aaaggacatg
     2521 atgctatggc tggaaggaaa gctgcctgtt ccaaaggtcc tgcactttga acggcatgat
     2581 ggctggagca atctgctcat gagtgaggcc gatggcgtcc tttgctcgga agagtatgaa
     2641 gatgaacaaa gccctgaaaa gattatcgag ctgtatgcgg agtgcatcag gctctttcac
     2701 tccatcgaca tatcggattg tccctatacg aatagcttag acagccgctt agccgaattg
     2761 gattacttac tgaataacga tctggccgat gtggattgcg aaaactggga agaggacact
     2821 ccatttaaag atccgcgcga gctgtatgat tttttaaaga cggaaaagcc cgaagaggaa
     2881 cttgtctttt cccacggcga cctgggagac agcaacatct ttgtgaaaga tggcaaagta
     2941 agtggcttta ttgatcttgg gagaagcggc agggcggaca agtggtatga cattgccttc
     3001 tgcgtccggt cgctcaggga ggatatcggg gaagaacagt atgtcgagct attttttgac
     3061 ttactgggga tcaagcctga ttgggagaaa ataaaatatt atattttact ggatgaattg
     3121 ttttagctgt cagaccaagt ttactcatat atactttaga ttgatttaaa acttcatttt
     3181 taatttaaaa ggatctaggt gaagatcctt tttgataatc tcatgaccaa aatcccttaa
     3241 cgtgagtttt cgttccactg agcgtcagac cccgtagaaa agatcaaagg atcttcttga
     3301 gatccttttt ttctgcgcgt aatctgctgc ttgcaaacaa aaaaaccacc gctaccagcg
     3361 gtggtttgtt tgccggatca agagctacca actctttttc cgaaggtaac tggcttcagc
     3421 agagcgcaga taccaaatac tgtccttcta gtgtagccgt agttaggcca ccacttcaag
     3481 aactctgtag caccgcctac atacctcgct ctgctaatcc tgttaccagt ggctgctgcc
     3541 agtggcgata agtcgtgtct taccgggttg gactcaagac gatagttacc ggataaggcg
     3601 cagcggtcgg gctgaacggg gggttcgtgc acacagccca gcttggagcg aacgacctac
     3661 accgaactga gatacctaca gcgtgagcta tgagaaagcg ccacgcttcc cgaagggaga
     3721 aaggcggaca ggtatccggt aagcggcagg gtcggaacag gagagcgcac gagggagctt
     3781 ccagggggaa acgcctggta tctttatagt cctgtcgggt ttcgccacct ctgacttgag
     3841 cgtcgatttt tgtgatgctc gtcagggggg cggagcctat ggaaaaacgc cagcaacgcg
     3901 gcctttttac ggttcctggc cttttgctgg ccttttgctc acatgttctt tcctgcgtta
     3961 tcccctgatt ctgtggataa ccgtattacc gcctttgagt gagctgatac cgctcgccgc
     4021 agccgaacga ccgagcgcag cgagtcagtg agcgaggaag cggaagagcg cctgatgcgg
     4081 tattttctcc ttacgcatct gtgcggtatt tcacaccgca tatggtgcac tctcagtaca
     4141 atctgctctg atgccgcata gttaagccag tatacactcc gctatcgcta cgtgactggg
     4201 tcatggctgc gccccgacac ccgccaacac ccgctgacgc gccctgacgg gcttgtctgc
     4261 tcccggcatc cgcttacaga caagctgtga ccgtctccgg gagctgcatg tgtcagaggt
     4321 tttcaccgtc atcaccgaaa cgcgcgaggc agcagatcaa ttcgcgcgcg aaggcgaagc
     4381 ggcatgcata atgtgcctgt caaatggacg aagcagggat tctgcaaacc ctatgctact
     4441 ccgtcaagcc gtcaattgtc tgattcgtta cca
//
