# Supplementary material for: An Easy-to-Use Plasmid Toolset for Efficient Generation and Benchmarking of Synthetic Small RNAs in Bacteria
Source: ACS Synth Biol. 2022 Aug 31;11(9):2989–3003. doi: 10.1021/acssynbio.2c00164 (PMC9486967; doi:10.1021/acssynbio.2c00164)
Supplement: Supplementary file 2 — sb2c00164_si_002.zip [file sb2c00164_si_002.zip › pSL0137.gbk]

LOCUS       Exported                4488 bp DNA     circular SYN 20-JUL-2022
DEFINITION  .
ACCESSION   .
VERSION     .
KEYWORDS    .
SOURCE      synthetic DNA construct
  ORGANISM  synthetic DNA construct
REFERENCE   1  (bases 1 to 4488)
  AUTHORS   Daniel Schindler
  TITLE     Direct Submission
  JOURNAL   Exported Jul 20, 2022 from SnapGene 6.0.2
            https://www.snapgene.com
FEATURES             Location/Qualifiers
     source          1..4488
                     /mol_type="other DNA"
                     /organism="synthetic DNA construct"
     primer_bind     4..31
                     /label=SLo0382
                     /note="Fw primer for G.G. cloning casette in pSCL_01"
                     /note="color: black; sequence: 
                     gtgttgccccactctgtgaagacaatgcctattgaagagcaggtttcccgactggaaag
                     c; added: 2021-08-10"
     primer_bind     4..23
                     /label=SLo0842
                     /note="fw primer selection cassette, expected size: 1800 
                     bps"
                     /note="color: black; sequence: tgaagagcaggtttcccgac; added:
                     2021-08-10"
     primer_bind     4..23
                     /label=SLo1418
                     /note="fw primer for cassette amplification to generate 
                     pTK46 to 59; amplicon ~ 1800 bps, template pTK14 (same for 
                     all)"
                     /note="color: black; sequence: tgaagagcaggtttcccgac; added:
                     2021-08-10"
     primer_bind     11..31
                     /label=SLo0145
                     /note="FW primer to amplify a selection cassette for a 
                     collaborative project with the Berghoff Lab; expected size 
                     ~ 1.95 kb"
                     /note="color: black; sequence: 
                     ATCCATAAGATTAGCGGATCCTACCTGACGCTTTTTATCGCAACTCTCTACTGTTTCTC
                     CATTTGTCTTCaggtttcccgactggaaagc; added: 2021-08-10"
     primer_bind     11..25
                     /label=SLo0740
                     /note="Fw primer to generate pTK7-8 and pTK10-11  based on 
                     pTK1-2 and pTK4-5; fragment size approx. 4.5 kb"
                     /note="color: black; sequence: TTGTCTTCaggtttcccgactg; 
                     added: 2021-08-10"
     primer_bind     12..31
                     /label=SLo0009 | DSo0009
                     /note="FW primer to amplify the cassette for barcoding"
                     /note="color: black; sequence: aggtttcccgactggaaagc; added:
                     2021-06-21"
     primer_bind     12..31
                     /label=SLo0009
                     /note="FW primer to amplify the cassette for barcoding"
                     /note="color: black; sequence: aggtttcccgactggaaagc; added:
                     2021-08-10"
     primer_bind     12..30
                     /label=SLo0521
                     /note="Fw RFP for pWSP82 insert"
                     /note="color: black; sequence: 
                     tcgggtggcgaatggAAACtgagacgGaggtttcccgactggaaag; added: 
                     2021-08-10"
     misc_feature    32..152
                     /label=Plac
                     /note="color: #ffff99"
     protein_bind    53..74
                     /label=CAP binding site
                     /bound_moiety="E. coli catabolite activator protein"
                     /note="CAP binding activates transcription in the presence 
                     of cAMP."
                     /note="color: #31849b"
     primer_bind     complement(68..88)
                     /label=SLo0540
                     /note="fw primer to break vector backbone"
                     /note="color: black; sequence: gcctggggtgcctaatgagtg; 
                     added: 2021-08-10"
     primer_bind     complement(70..88)
                     /label=SLo0523
                     /note="fw primer Ren??s project overlap to fragment 5; 
                     template pRSII41X - expected size ~ 4.5 kb"
                     /note="color: black; sequence: 
                     tatttgaatatcctctatctacttaattggactgcggccgcgcctggggtgcctaatga
                     g; added: 2021-08-10"
     primer_bind     complement(70..88)
                     /label=SLo0524
                     /note="fw primer Ren??s project overlap to fragment 10; 
                     template pRSII41X - expected size ~ 4.5 kb"
                     /note="color: black; sequence: 
                     tttatataagaaaaaagattttttaaaaggtttgcggccgcgcctggggtgcctaatga
                     g; added: 2021-08-10"
     primer_bind     complement(70..88)
                     /label=SLo0525
                     /note="fw primer Ren??s project overlap to fragment 15; 
                     template pRSII41X - expected size ~ 4.5 kb"
                     /note="color: black; sequence: 
                     ttggcaggcaactgccactgacgtcctattttagcggccgcgcctggggtgcctaatga
                     g; added: 2021-08-10"
     primer_bind     complement(70..88)
                     /label=SLo0526
                     /note="fw primer Ren??s project overlap to fragment 19; 
                     template pRSII41X - expected size ~ 4.5 kb"
                     /note="color: black; sequence: 
                     aatataaatattagtggacgtcagtggcagttggcggccgcgcctggggtgcctaatga
                     g; added: 2021-08-10"
     primer_bind     complement(70..88)
                     /label=SLo0527
                     /note="fw primer Ren??s project overlap to fragment 40; 
                     template pRSII41X - expected size ~ 4.5 kb"
                     /note="color: black; sequence: 
                     caataaataaatttgttgcctcgcctatcggctgcggccgcgcctggggtgcctaatga
                     g; added: 2021-08-10"
     primer_bind     complement(70..88)
                     /label=SLo0536
                     /note="fw primer to amplify pRSIIXXX backbone > 4.5 kb"
                     /note="color: black; sequence: gcctggggtgcctaatgag; added: 
                     2021-08-10"
     primer_bind     complement(127..145)
                     /label=SLo1465
                     /note="rv primer promoter for small RNA project - align 
                     with SLo1464"
                     /note="color: black; sequence: 
                     ATGGGTGCTCAGTATCTTGTTATCCGCTCACAATGTCAATTGTTATCCGCTCACAA; 
                     added: 2021-08-10"
     primer_bind     complement(127..145)
                     /label=SLo1466
                     /note="rv primer promoter for small RNA project - align 
                     with SLo1464"
                     /note="color: black; sequence: 
                     CATCGTGCTCAGTATCTTGTTATCCGCTCACAATGTCAATTGTTATCCGCTCACAA; 
                     added: 2021-08-10"
     protein_bind    127..143
                     /label=lac operator
                     /bound_moiety="lac repressor encoded by lacI"
                     /note="The lac repressor binds to the lac operator to 
                     inhibit transcription in E. coli. This inhibition can be 
                     relieved by adding lactose or 
                     isopropyl-beta-D-thiogalactopyranoside (IPTG)."
                     /note="color: #31849b"
     primer_bind     complement(129..156)
                     /label=SLo0117
                     /note="3nMoClo test 2 - Prom Rv | Temp pMA650"
                     /note="color: black; sequence: 
                     AGTATGTGTGAAATTGTTATCCGCTCAC; added: 2021-08-10"
     primer_bind     complement(129..153)
                     /label=SLo0022
                     /note="MoClo test - Level 0 part - Promotor 2"
                     /note="color: black; sequence: GCATGTGTGAAATTGTTATCCGCTCAC;
                     added: 2021-08-10"
     primer_bind     153..181
                     /label=SLo0023
                     /note="MoClo test - Level 0 part - 5'UTR 1"
                     /note="color: black; sequence: 
                     TGCTACTAGAGAAAGAGGAGAAATACTAGATG; added: 2021-08-10"
     primer_bind     154..181
                     /label=SLo0118
                     /note="3nMoClo test 2 - RBS Fw | Temp pMA650"
                     /note="color: black; sequence: 
                     ACTagagaaagaggagaaatactagATG; added: 2021-08-10"
     primer_bind     complement(154..181)
                     /label=SLo0119
                     /note="3nMoClo test 2 - RBS Rv | Temp pMA650"
                     /note="color: black; sequence: 
                     CATctagtatttctcctctttctctAGT; added: 2021-08-10"
     primer_bind     complement(158..182)
                     /label=SLo0548
                     /note="rv primer to make L0 spGFP v1-BpiI"
                     /note="color: black; sequence: 
                     aaGTCTTCccatctagtatttctcctctttctc; added: 2021-08-10"
     primer_bind     complement(158..181)
                     /label=SLo0546
                     /note="rv primer to make L0 spGFP v1-SapI"
                     /note="color: black; sequence: 
                     aGAAGAGCtcatctagtatttctcctctttctc; added: 2021-08-10"
     misc_feature    161..172
                     /label=RBS
                     /note="color: #00ff00"
     CDS             179..889
                     /codon_start=1
                     /product="monomeric derivative of DsRed fluorescent 
                     protein"
                     /label=mCherry
                     /note="mammalian codon-optimized"
                     /note="color: #ff0000"
                     /translation="MVSKGEEDNMAIIKEFMRFKVHMEGSVNGHEFEIEGEGEGRPYEG
                     TQTAKLKVTKGGPLPFAWDILSPQFMYGSKAYVKHPADIPDYLKLSFPEGFKWERVMNF
                     EDGGVVTVTQDSSLQDGEFIYKVKLRGTNFPSDGPVMQKKTMGWEASSERMYPEDGALK
                     GEIKQRLKLKDGGHYDAEVKTTYKAKKPVQLPGAYNVNIKLDITSHNEDYTIVEQYERA
                     EGRHSTGGMDELYK"
     primer_bind     179..195
                     /label=SLo0025
                     /note="MoClo test - Level 0 part - N-SP 1"
                     /note="color: black; sequence: ATGGTGAGCAAGGGCGA; added: 
                     2021-08-10"
     primer_bind     complement(328..345)
                     /label=SLo0026
                     /note="MoClo test - Level 0 part - N-SP 2"
                     /note="color: black; sequence: CCCTTGGTCACCTTCAGC; added: 
                     2021-08-10"
     primer_bind     343..358
                     /label=SLo0027
                     /note="MoClo test - Level 0 part - CDS 1"
                     /note="color: black; sequence: GGGTGGCCCCCTGCCC; added: 
                     2021-08-10"
     primer_bind     complement(679..699)
                     /label=SLo0120
                     /note="3nMoClo test 2 - GOI Rv | Temp pMA650"
                     /note="color: black; sequence: TCCTTCAGCTTCAGCCTCTGC; 
                     added: 2021-08-10"
     primer_bind     697..714
                     /label=SLo0121
                     /note="3nMoClo test 2 - C-SP Fw | Temp pMA650"
                     /note="color: black; sequence: GGACGGCGGCCACTACGA; added: 
                     2021-08-10"
     primer_bind     complement(751..766)
                     /label=SLo0028
                     /note="MoClo test - Level 0 part - CDS 2"
                     /note="color: black; sequence: GCCGGGCAGCTGCACG; added: 
                     2021-08-10"
     primer_bind     764..781
                     /label=SLo0029
                     /note="MoClo test - Level 0 part - C-SP 1"
                     /note="color: black; sequence: GGCGCCTACAACGTCAAC; added: 
                     2021-08-10"
     primer_bind     complement(868..887)
                     /label=SLo0030
                     /note="MoClo test - Level 0 part - C-SP 2"
                     /note="color: black; sequence: TCACTTGTACAGCTCGTCCATG; 
                     added: 2021-08-10"
     primer_bind     889..958
                     /label=SLo0140
                     /note="3nMoClo test 2 - 3'UTR Full Fw"
                     /note="color: black; sequence: 
                     TGAtactagagccaggcatcaaataaaacgaaaggctcagtcgaaagactgggcctttc
                     gttttatctgTTG; added: 2021-08-10"
     primer_bind     889..916
                     /label=SLo0031
                     /note="MoClo - Level 0 part - 3'UTR 1"
                     /note="color: black; sequence: 
                     TGATACTAGAGCCAGGCATCAAATAAAACG; added: 2021-08-10"
     terminator      906..951
                     /label=rrnB T1 terminator
                     /note="transcription terminator T1 from the E. coli rrnB 
                     gene"
                     /note="color: #ffffff"
     primer_bind     906..926
                     /label=SLo0122
                     /note="3nMoClo test 2 - 3'UTR Rv | Temp pMA650"
                     /note="color: black; sequence: CAAcagataaaacgaaaggcccag; 
                     added: 2021-08-10"
     terminator      909..952
                     /gene="Escherichia coli rrnB"
                     /label=rrnB T1 terminator
                     /note="transcription terminator T1 from the E. coli rrnB 
                     gene"
                     /note="color: #ffffff"
     primer_bind     complement(932..959)
                     /label=SLo0032
                     /note="MoClo - Level 0 part - 3'UTR 2"
                     /note="color: black; sequence: 
                     CCTACAACAGATAAAACGAAAGGCCCAGTCT; added: 2021-08-10"
     primer_bind     complement(932..958)
                     /label=SLo0139
                     /note="3nMoClo test 2 - 3'UTR Rv | Temp pMA650 - 
                     ALTERNATIVE of SVo0029"
                     /note="color: black; sequence: CAAcagataaaacgaaaggcccagtct;
                     added: 2021-08-10"
     primer_bind     complement(935..958)
                     /label=SLo0122
                     /note="3nMoClo test 2 - 3'UTR Rv | Temp pMA650"
                     /note="color: black; sequence: CAAcagataaaacgaaaggcccag; 
                     added: 2021-08-10"
     primer_bind     956..977
                     /label=SLo0123
                     /note="3nMoClo test 2 - Ter Fw | Temp pMA650"
                     /note="color: black; sequence: TTGtttgtcggtgaacgctctc; 
                     added: 2021-08-10"
     primer_bind     960..977
                     /label=SLo0033
                     /note="MoClo - Level 0 part - Ter 1"
                     /note="color: black; sequence: AGGTTGTCGGTGAACGCTCTC; 
                     added: 2021-08-10"
     terminator      993..1020
                     /label=T7Te terminator
                     /note="phage T7 early transcription terminator"
                     /note="color: #ffffff"
     primer_bind     complement(1006..1027)
                     /label=SLo0137
                     /note="3nMoClo test 2 - Ter Rv | Temp pMA650 - ALTERNATIVE 
                     of SVo0031"
                     /note="color: black; sequence: TCGctataaacgcagaaaggcccac; 
                     added: 2021-08-10"
     primer_bind     complement(1007..1027)
                     /label=SLo0034
                     /note="MoClo - Level 0 part - Ter 2"
                     /note="color: black; sequence: CCGCTATAAACGCAGAAAGGCCCA; 
                     added: 2021-08-10"
     primer_bind     complement(1010..1027)
                     /label=SLo0124
                     /note="3nMoClo test 2 - Ter Rv | Temp pMA650"
                     /note="color: black; sequence: TCGctataaacgcagaaaggc; 
                     added: 2021-08-10"
     primer_bind     complement(1040..1099)
                     /label=SLo0016
                     /note="Rv primer to amplify RFP"
                     /note="color: black; sequence: 
                     CATACTGTTATCTGGCTTTTAGTAAGCCGGATCCACGCGAGGCAGCGCCTAAGAAACCA
                     A; added: 2021-08-10"
     primer_bind     complement(1042..1062)
                     /label=SLo0522
                     /note="Rv RFP for pWSP82 insert"
                     /note="color: black; sequence: 
                     ttttaacttgctatttctagctctaGACTTGAGACGAGGCAGCGCCTAAGAAACC; 
                     added: 2021-08-10"
     primer_bind     1060..1078
                     /label=SLo0015
                     /note="FW primer to amplify ccdB cassette"
                     /note="color: black; sequence: TCGCGTGGATCCGGCTTAC; added: 
                     2021-08-10"
     misc_feature    1401..1706
                     /label=ccdB
                     /note="color: #993366; direction: RIGHT"
     primer_bind     complement(1787..1945)
                     /label=SLo0002
                     /note="RV Ultramere to amplify a lacZ-ccdB selection 
                     cassette from pMAXXX plasmids published in Schindler et al.
                     2016 and introducing a complex X bp barcode for nanopore 
                     sequencing"
                     /note="color: black; sequence: 
                     ctcggcctttgcgacgctcaATTACCCTGTTATCCCTATGACACTATGTACGCTGTCCW
                     NCDHGNABRDWTVGDYVBABAWNSDCMTDNSHGBHRKDAVTDRYDKABMCWVMKBWGHW
                     NSWNHGKVHKTGNDHCWRVCRDTHMTVCHWVTVBYKRNHKCCGACTTAAACTGCCTGAT
                     Gcacttgagtgggtcacagct; added: 2021-08-10"
     primer_bind     complement(1787..1816)
                     /label=SLo0383
                     /note="Rv primer for G.G. cloning casette in pSCL_01"
                     /note="color: black; sequence: 
                     gccgcccacttcgtgcagaagacaattgctcgtgaagagccacttgagtgggtcacagc
                     t; added: 2021-08-10"
     primer_bind     complement(1787..1807)
                     /label=SLo0146
                     /note="RV primer to amplify a selection cassette for a 
                     collaborative project with the Berghoff Lab; expected size 
                     ~ 1.95 kb"
                     /note="color: black; sequence: 
                     AAAAACCCATCAACCTTGAACCGAAATGGCGGGGTTGATGGGCTCCACAAAATGGGGAC
                     ATCTTGTCTTCcacttgagtgggtcacagct; added: 2021-08-10"
     primer_bind     complement(1787..1807)
                     /label=SLo0275
                     /note="rv primer to amplify pTK0001 to remove small RNA and
                     generate pTK0002 in a single fragment Gibson Assembly - 
                     size ~ 5.7 kb"
                     /note="color: black; sequence: 
                     TTGTCTTCcacttgagtgggtcacagct; added: 2021-08-10"
     primer_bind     complement(1787..1806)
                     /label=SLo0010 | DSo0010
                     /note="RV primer to amplify the cassette for barcoding"
                     /note="color: black; sequence: cacttgagtgggtcacagct; added:
                     2021-06-21"
     primer_bind     1787..1806
                     /label=SLo0535
                     /note="rv primer for cPCR verification of pTK003-5"
                     /note="color: black; sequence: agctgtgacccactcaagtg; added:
                     2021-08-10"
     primer_bind     complement(1787..1806)
                     /label=SLo0010
                     /note="RV primer to amplify the cassette for barcoding"
                     /note="color: black; sequence: cacttgagtgggtcacagct; added:
                     2021-08-10"
     primer_bind     complement(1794..1814)
                     /label=SLo1419
                     /note="rv primer for cassette amplification to generate 
                     pTK46 to 59; amplicon ~ 1850 bps, template pTK14 (same for 
                     all)"
                     /note="color: black; sequence: agaagagccacttgagtgggt; 
                     added: 2021-08-10"
     primer_bind     complement(1795..1814)
                     /label=SLo0843
                     /note="rv primer selection cassette, expected size: 1800 
                     bps"
                     /note="color: black; sequence: agaagagccacttgagtggg; added:
                     2021-08-10"
     primer_bind     complement(1796..1813)
                     /label=SLo1481
                     /note="rv primer to mitate stop codon in pTK12/13"
                     /note="color: black; sequence: AGGAAGAGCcacttgagtgg; added:
                     2021-08-10"
     primer_bind     complement(1798..1814)
                     /label=SLo1493
                     /note="insert base (G) into pTK35 to remove emerging SapI 
                     site"
                     /note="color: black; sequence: 
                     gtgaagacaaGCTCCTTCagaagagccacttgagt; added: 2021-08-10"
     primer_bind     complement(1798..1814)
                     /label=SLo1495
                     /note="insert base (G) into pTK58 to remove emerging SapI 
                     site"
                     /note="color: black; sequence: 
                     tgtGGTCTCAGCTCcTTCagaagagccacttgagt; added: 2021-08-10"
     primer_bind     2008..2069
                     /label=SLo0140
                     /note="3nMoClo test 2 - 3'UTR Full Fw"
                     /note="color: black; sequence: 
                     TGAtactagagccaggcatcaaataaaacgaaaggctcagtcgaaagactgggcctttc
                     gttttatctgTTG; added: 2021-08-10"
     primer_bind     2008..2027
                     /label=SLo0031
                     /note="MoClo - Level 0 part - 3'UTR 1"
                     /note="color: black; sequence: 
                     TGATACTAGAGCCAGGCATCAAATAAAACG; added: 2021-08-10"
     terminator      2017..2103
                     /gene="Escherichia coli rrnB"
                     /label=rrnB T1 terminator
                     /note="transcription terminator T1 from the E. coli rrnB 
                     gene"
                     /note="color: #ffffff"
     primer_bind     2017..2037
                     /label=SLo0122
                     /note="3nMoClo test 2 - 3'UTR Rv | Temp pMA650"
                     /note="color: black; sequence: CAAcagataaaacgaaaggcccag; 
                     added: 2021-08-10"
     primer_bind     complement(2043..2070)
                     /label=SLo0032
                     /note="MoClo - Level 0 part - 3'UTR 2"
                     /note="color: black; sequence: 
                     CCTACAACAGATAAAACGAAAGGCCCAGTCT; added: 2021-08-10"
     primer_bind     complement(2043..2069)
                     /label=SLo0139
                     /note="3nMoClo test 2 - 3'UTR Rv | Temp pMA650 - 
                     ALTERNATIVE of SVo0029"
                     /note="color: black; sequence: CAAcagataaaacgaaaggcccagtct;
                     added: 2021-08-10"
     primer_bind     complement(2046..2069)
                     /label=SLo0122
                     /note="3nMoClo test 2 - 3'UTR Rv | Temp pMA650"
                     /note="color: black; sequence: CAAcagataaaacgaaaggcccag; 
                     added: 2021-08-10"
     primer_bind     2067..2088
                     /label=SLo0123
                     /note="3nMoClo test 2 - Ter Fw | Temp pMA650"
                     /note="color: black; sequence: TTGtttgtcggtgaacgctctc; 
                     added: 2021-08-10"
     primer_bind     2071..2088
                     /label=SLo0033
                     /note="MoClo - Level 0 part - Ter 1"
                     /note="color: black; sequence: AGGTTGTCGGTGAACGCTCTC; 
                     added: 2021-08-10"
     terminator      2195..2222
                     /label=rrnB T2 terminator
                     /note="transcription terminator T2 from the E. coli rrnB 
                     gene"
                     /note="color: #ffffff"
     promoter        2242..2346
                     /gene="bla"
                     /label=AmpR promoter
                     /note="color: #ffffff; direction: RIGHT"
     CDS             2347..3141
                     /codon_start=1
                     /gene="aphA-3"
                     /product="aminoglycoside phosphotransferase"
                     /label=KanR
                     /note="confers resistance to kanamycin"
                     /note="color: #ccffcc"
                     /translation="MAKMRISPELKKLIEKYRCVKDTEGMSPAKVYKLVGENENLYLKM
                     TDSRYKGTTYDVEREKDMMLWLEGKLPVPKVLHFERHDGWSNLLMSEADGVLCSEEYED
                     EQSPEKIIELYAECIRLFHSIDISDCPYTNSLDSRLAELDYLLNNDLADVDCENWEEDT
                     PFKDPRELYDFLKTEKPEEELVFSHGDLGDSNIFVKDGKVSGFIDLGRSGRADKWYDIA
                     FCVRSLREDIGEEQYVELFFDLLGIKPDWEKIKYYILLDELF"
     CDS             2347..3138
                     /codon_start=1
                     /label=NPTII
                     /note="color: #ff9966"
                     /translation="MAKMRISPELKKLIEKYRCVKDTEGMSPAKVYKLVGENENLYLKM
                     TDSRYKGTTYDVEREKDMMLWLEGKLPVPKVLHFERHDGWSNLLMSEADGVLCSEEYED
                     EQSPEKIIELYAECIRLFHSIDISDCPYTNSLDSRLAELDYLLNNDLADVDCENWEEDT
                     PFKDPRELYDFLKTEKPEEELVFSHGDLGDSNIFVKDGKVSGFIDLGRSGRADKWYDIA
                     FCVRSLREDIGEEQYVELFFDLLGIKPDWEKIKYYILLDELF"
     variation       2829
                     /label=A to G
                     /note="color: #3366cc"
     variation       3028
                     /label=A to C, I to L
                     /note="color: #3366cc"
     rep_origin      3312..3900
                     /direction=RIGHT
                     /label=ori
                     /note="high-copy-number ColE1/pMB1/pBR322/pUC origin of 
                     replication"
                     /note="color: #ffff00"
     primer_bind     3917..3933
                     /label=SLo0001
                     /note="FW Ultramere to amplify a lacZ-ccdB selection 
                     cassette from pMAXXX plasmids published in Schindler et al.
                     2016 and introducing a complex X bp barcode for nanopore 
                     sequencing"
                     /note="color: black; sequence: 
                     cctttttacggttcctgcacTAGGGATAACAGGGTAATCGATACTGAACGAATCGACGH
                     NCDBDMVTRNDYCMDVYDSNHRTTDMYNRDYVDRYNRVTBADBYRNCHWRYNGANCNWY
                     MTNYRNYAMYTMBVDTYVKMKKANTNVWTNGKWKMTNRMKCCAGCAGTTTAACATGCGT
                     Gaggtttcccgactggaaagc; added: 2021-08-10"
     misc_feature    4086..4226
                     /label=bom
                     /note="basis of mobility region from pBR322"
                     /note="color: #a6acb3"
     primer_bind     complement(4298..4405)
                     /label=SLo0002
                     /note="RV Ultramere to amplify a lacZ-ccdB selection 
                     cassette from pMAXXX plasmids published in Schindler et al.
                     2016 and introducing a complex X bp barcode for nanopore 
                     sequencing"
                     /note="color: black; sequence: 
                     ctcggcctttgcgacgctcaATTACCCTGTTATCCCTATGACACTATGTACGCTGTCCW
                     NCDHGNABRDWTVGDYVBABAWNSDCMTDNSHGBHRKDAVTDRYDKABMCWVMKBWGHW
                     NSWNHGKVHKTGNDHCWRVCRDTHMTVCHWVTVBYKRNHKCCGACTTAAACTGCCTGAT
                     Gcacttgagtgggtcacagct; added: 2021-08-10"
     primer_bind     join(4378..4488,1..31)
                     /label=SLo0001
                     /note="FW Ultramere to amplify a lacZ-ccdB selection 
                     cassette from pMAXXX plasmids published in Schindler et al.
                     2016 and introducing a complex X bp barcode for nanopore 
                     sequencing"
                     /note="color: black; sequence: 
                     cctttttacggttcctgcacTAGGGATAACAGGGTAATCGATACTGAACGAATCGACGH
                     NCDBDMVTRNDYCMDVYDSNHRTTDMYNRDYVDRYNRVTBADBYRNCHWRYNGANCNWY
                     MTNYRNYAMYTMBVDTYVKMKKANTNVWTNGKWKMTNRMKCCAGCAGTTTAACATGCGT
                     Gaggtttcccgactggaaagc; added: 2021-08-10"
     primer_bind     join(4457..4488,1..31)
                     /label=SLo0910
                     /note="fw primer to repair pTK10 based on Gibson Assembly 
                     approach - template pTK4/pTK10"
                     /note="color: black; sequence: 
                     CGTCAAGCCGTCAATTGTCTGATTCGTTACCATTGTCTTCaggtttcccgactggaaag
                     c; added: 2021-08-10"
ORIGIN
        1 ttctgaagag caggtttccc gactggaaag cgggcagtga gcgcaacgca attaatgtga
       61 gttagctcac tcattaggca ccccaggctt tacactttat gcttccggct cgtatgttgt
      121 gtggaattgt gagcggataa caatttcaca catactagag aaagaggaga aatactagat
      181 ggtgagcaag ggcgaggagg ataacatggc catcatcaag gagttcatgc gcttcaaggt
      241 gcacatggag ggctccgtga acggccacga gttcgagatc gagggcgagg gcgagggccg
      301 cccctacgag ggcacccaga ccgccaagct gaaggtgacc aagggtggcc ccctgccctt
      361 cgcctgggac atcctgtccc ctcagttcat gtacggctcc aaggcctacg tgaagcaccc
      421 cgccgacatc cccgactact tgaagctgtc cttccccgag ggcttcaagt gggagcgcgt
      481 gatgaacttc gaggacggcg gcgtggtgac cgtgacccag gactcctcct tgcaggacgg
      541 cgagttcatc tacaaggtga agctgcgcgg caccaacttc ccctccgacg gccccgtaat
      601 gcagaagaaa accatgggct gggaggcctc ctccgagcgg atgtaccccg aggacggcgc
      661 cctgaagggc gagatcaagc agaggctgaa gctgaaggac ggcggccact acgacgctga
      721 ggtcaagacc acctacaagg ccaagaagcc cgtgcagctg cccggcgcct acaacgtcaa
      781 catcaagttg gacatcacct cccacaacga ggactacacc atcgtggaac agtacgaacg
      841 cgccgagggc cgccactcca ccggcggcat ggacgagctg tacaagtaat actagagcca
      901 ggcatcaaat aaaacgaaag gctcagtcga aagactgggc ctttcgtttt atctgttgtt
      961 tgtcggtgaa cgctctctac tagagtcaca ctggctcacc ttcgggtggg cctttctgcg
     1021 tttatagggc ttagccttat tggtttctta ggcgctgcct cgcgtggatc cggcttacta
     1081 aaagccagat aacagtatgc gtatttgcgc gctgattttt gcggtataag aatatatact
     1141 gatatgtata cccgaagtat gtcaaaaaga ggtgtgctat gaagcagcgt attacagtga
     1201 cagttgacag cgacagctat cagttgctca aggcatatat gatgtcaata tctccggtct
     1261 ggtaagcaca accatgcaga atgaagcccg tcgtctgcgt gccgaacgct ggaaagcgga
     1321 aaatcaggaa gggatggctg aggtcgcccg gtttattgaa atgaacggct cttttgctga
     1381 cgagaacagg gactggtgaa atgcagttta aggtttacac ctataaaaga gagagccgtt
     1441 atcgtctgtt tgtggatgta cagagtgata ttattgacac gcccgggcga cggatggtga
     1501 tccccctggc cagtgcacgt ctgctgtcag ataaagtctc ccgtgaactt tacccggtgg
     1561 tgcatatcgg ggatgaaagc tggcgcatga tgaccaccga tatggccagt gtgcctgtct
     1621 ccgttatcgg ggaagaagtg gctgatctca gccaccgcga aaatgacatc aaaaacgcca
     1681 ttaacctgat gttctgggga atataattaa gccagccccg acacccgcca acacccgctg
     1741 acgcgccctg acgggcttgt ctgctcccgg catccgctta cagacaagct gtgacccact
     1801 caagtggctc ttctcggtgt tttggcggat gagagaagat tttcagcctg atacagatta
     1861 aatcagaacg cagaagcggt ctgataaaac agaatttgcc tggcggcagt agcgcggtgg
     1921 tcccacctga ccccatgccg aactcagaag tgaaacgccg tagcgccgat ggtagtgtgg
     1981 ggtctcccca tgcgagagta gggaactgcc aggcatcaaa taaaacgaaa ggctcagtcg
     2041 aaagactggg cctttcgttt tatctgttgt ttgtcggtga acgctctcct gagtaggaca
     2101 aatccgccgg gagcggattt gaacgttgcg aagcaacggc ccggagggtg gcgggcagga
     2161 cgcccgccat aaactgccag gcatcaaatt aagcagaagg ccatcctgac ggatggcctt
     2221 tttgcgtttc tacaaactct tcgcggaacc cctatttgtt tatttttcta aatacattca
     2281 aatatgtatc cgctcatgag acaataaccc tgataaatgc ttcaataata ttgaaaaagg
     2341 aagagtatgg ctaaaatgag aatatcaccg gaattgaaaa aactgatcga aaaataccgc
     2401 tgcgtaaaag atacggaagg aatgtctcct gctaaggtat ataagctggt gggagaaaat
     2461 gaaaacctat atttaaaaat gacggacagc cggtataaag ggaccaccta tgatgtggaa
     2521 cgggaaaagg acatgatgct atggctggaa ggaaagctgc ctgttccaaa ggtcctgcac
     2581 tttgaacggc atgatggctg gagcaatctg ctcatgagtg aggccgatgg cgtcctttgc
     2641 tcggaagagt atgaagatga acaaagccct gaaaagatta tcgagctgta tgcggagtgc
     2701 atcaggctct ttcactccat cgacatatcg gattgtccct atacgaatag cttagacagc
     2761 cgcttagccg aattggatta cttactgaat aacgatctgg ccgatgtgga ttgcgaaaac
     2821 tgggaagagg acactccatt taaagatccg cgcgagctgt atgatttttt aaagacggaa
     2881 aagcccgaag aggaacttgt cttttcccac ggcgacctgg gagacagcaa catctttgtg
     2941 aaagatggca aagtaagtgg ctttattgat cttgggagaa gcggcagggc ggacaagtgg
     3001 tatgacattg ccttctgcgt ccggtcgctc agggaggata tcggggaaga acagtatgtc
     3061 gagctatttt ttgacttact ggggatcaag cctgattggg agaaaataaa atattatatt
     3121 ttactggatg aattgtttta gctgtcagac caagtttact catatatact ttagattgat
     3181 ttaaaacttc atttttaatt taaaaggatc taggtgaaga tcctttttga taatctcatg
     3241 accaaaatcc cttaacgtga gttttcgttc cactgagcgt cagaccccgt agaaaagatc
     3301 aaaggatctt cttgagatcc tttttttctg cgcgtaatct gctgcttgca aacaaaaaaa
     3361 ccaccgctac cagcggtggt ttgtttgccg gatcaagagc taccaactct ttttccgaag
     3421 gtaactggct tcagcagagc gcagatacca aatactgtcc ttctagtgta gccgtagtta
     3481 ggccaccact tcaagaactc tgtagcaccg cctacatacc tcgctctgct aatcctgtta
     3541 ccagtggctg ctgccagtgg cgataagtcg tgtcttaccg ggttggactc aagacgatag
     3601 ttaccggata aggcgcagcg gtcgggctga acggggggtt cgtgcacaca gcccagcttg
     3661 gagcgaacga cctacaccga actgagatac ctacagcgtg agctatgaga aagcgccacg
     3721 cttcccgaag ggagaaaggc ggacaggtat ccggtaagcg gcagggtcgg aacaggagag
     3781 cgcacgaggg agcttccagg gggaaacgcc tggtatcttt atagtcctgt cgggtttcgc
     3841 cacctctgac ttgagcgtcg atttttgtga tgctcgtcag gggggcggag cctatggaaa
     3901 aacgccagca acgcggcctt tttacggttc ctggcctttt gctggccttt tgctcacatg
     3961 ttctttcctg cgttatcccc tgattctgtg gataaccgta ttaccgcctt tgagtgagct
     4021 gataccgctc gccgcagccg aacgaccgag cgcagcgagt cagtgagcga ggaagcggat
     4081 gagcgcctga tgcggtattt tctccttacg catctgtgcg gtatttcaca ccgcatatgg
     4141 tgcactctca gtacaatctg ctctgatgcc gcatagttaa gccagtatac actccgctat
     4201 cgctacgtga ctgggtcatg gctgcgcccc gacacccgcc aacacccgct gacgcgccct
     4261 gacgggcttg tctgctcccg gcatccgctt acagacaagc tgtgaccgtc tccgggagct
     4321 gcatgtgtca gaggttttca ccgtcatcac cgaaacgcgc gaggcagcag atcaattcgc
     4381 gcgcgaaggc gaagcggcat gcataatgtg cctgtcaaat ggacgaagca gggattctgc
     4441 aaaccctatg ctactccgtc aagccgtcaa ttgtctgatt cgttacca
//
