# Supplementary material for: An Easy-to-Use Plasmid Toolset for Efficient Generation and Benchmarking of Synthetic Small RNAs in Bacteria
Source: ACS Synth Biol. 2022 Aug 31;11(9):2989–3003. doi: 10.1021/acssynbio.2c00164 (PMC9486967; doi:10.1021/acssynbio.2c00164)
Supplement: Supplementary file 2 — sb2c00164_si_002.zip [file sb2c00164_si_002.zip › pSLcol_001/pSLcol_01.s26.gbk]

LOCUS       Exported                3941 bp DNA     circular SYN 04-MAR-2022
DEFINITION  .
ACCESSION   .
VERSION     .
KEYWORDS    .
SOURCE      synthetic DNA construct
  ORGANISM  synthetic DNA construct
REFERENCE   1  (bases 1 to 3941)
  AUTHORS   Daniel Schindler
  TITLE     Direct Submission
  JOURNAL   Exported Mar 23, 2022 from SnapGene 6.0.2
            https://www.snapgene.com
FEATURES             Location/Qualifiers
     source          1..3941
                     /mol_type="other DNA"
                     /organism="synthetic DNA construct"
     promoter        1..281
                     /gene="araBAD"
                     /label=araBAD promoter
                     /note="promoter of the L-arabinose operon of E. coli; the 
                     araC regulatory gene is transcribed in the opposite 
                     direction (Guzman et al., 1995)"
                     /note="color: #ffffff; direction: RIGHT"
     misc_feature    286..301
                     /label=s26
                     /note="color: #ccffcc"
     misc_feature    306..364
                     
                     /note="color: #993366; direction: RIGHT"
     terminator      564..650
                     /gene="Escherichia coli rrnB"
                     /label=rrnB T1 terminator
                     /note="transcription terminator T1 from the E. coli rrnB 
                     gene"
                     /note="color: #ffffff"
     terminator      742..769
                     /label=rrnB T2 terminator
                     /note="transcription terminator T2 from the E. coli rrnB 
                     gene"
                     /note="color: #ffffff"
     promoter        789..893
                     /gene="bla"
                     /label=AmpR promoter
                     /note="color: #ffffff; direction: RIGHT"
     CDS             894..1688
                     /codon_start=1
                     /gene="aphA-3"
                     /product="aminoglycoside phosphotransferase"
                     /label=KanR
                     /note="confers resistance to kanamycin"
                     /note="color: #ccffcc"
                     /translation="MAKMRISPELKKLIEKYRCVKDTEGMSPAKVYKLVGENENLYLKM
                     TDSRYKGTTYDVEREKDMMLWLEGKLPVPKVLHFERHDGWSNLLMSEADGVLCSEEYED
                     EQSPEKIIELYAECIRLFHSIDISDCPYTNSLDSRLAELDYLLNNDLADVDCENWEEDT
                     PFKDPRELYDFLKTEKPEEELVFSHGDLGDSNIFVKDGKVSGFIDLGRSGRADKWYDIA
                     FCVRSLREDIGEEQYVELFFDLLGIKPDWEKIKYYILLDELF"
     CDS             894..1685
                     /codon_start=1
                     /label=NPTII
                     /note="color: #ff9966"
                     /translation="MAKMRISPELKKLIEKYRCVKDTEGMSPAKVYKLVGENENLYLKM
                     TDSRYKGTTYDVEREKDMMLWLEGKLPVPKVLHFERHDGWSNLLMSEADGVLCSEEYED
                     EQSPEKIIELYAECIRLFHSIDISDCPYTNSLDSRLAELDYLLNNDLADVDCENWEEDT
                     PFKDPRELYDFLKTEKPEEELVFSHGDLGDSNIFVKDGKVSGFIDLGRSGRADKWYDIA
                     FCVRSLREDIGEEQYVELFFDLLGIKPDWEKIKYYILLDELF"
     variation       1376
                     /label=A to G
                     /note="color: #3366cc"
     variation       1575
                     /label=A to C, I to L
                     /note="color: #3366cc"
     rep_origin      1859..2447
                     /direction=RIGHT
                     /label=ori
                     /note="high-copy-number ColE1/pMB1/pBR322/pUC origin of 
                     replication"
                     /note="color: #ffff00"
     misc_feature    2633..2773
                     /label=bom
                     /note="basis of mobility region from pBR322"
                     /note="color: #a6acb3"
     CDS             complement(3037..3915)
                     /codon_start=1
                     /gene="araC"
                     /product="L-arabinose regulatory protein"
                     /label=araC
                     /note="color: #993366"
                     /translation="MAEAQNDPLLPGYSFNAHLVAGLTPIEANGYLDFFIDRPLGMKGY
                     ILNLTIRGQGVVKNQGREFVCRPGDILLFPPGEIHHYGRHPEAREWYHQWVYFRPRAYW
                     HEWLNWPSIFANTGFFRPDEAHQPHFSDLFGQIINAGQGEGRYSELLAINLLEQLLLRR
                     MEAINESLHPPMDNRVREACQYISDHLADSNFDIASVAQHVCLSPSRLSHLFRQQLGIS
                     VLSWREDQRISQAKLLLSTTRMPIATVGRNVGFDDQLYFSRVFKKCTGASPSEFRAGCE
                     EKVNDVAVKLS"
ORIGIN
        1 aagaaaccaa ttgtccatat tgcatcagac attgccgtca ctgcgtcttt tactggctct
       61 tctcgctaac caaaccggta accccgctta ttaaaagcat tctgtaacaa agcgggacca
      121 aagccatgac aaaaacgcgt aacaaaagtg tctataatca cggcagaaaa gtccacattg
      181 attatttgca cggcgtcaca ctttgctatg ccatagcatt tttatccata agattagcgg
      241 atcctacctg acgcttttta tcgcaactct ctactgtttc tccataaacc ctctgttttt
      301 ggatgtcccc attttgtgga gcccatcaac cccgccattt cggttcaagg ttgatgggtt
      361 tttttgtttt ggcggatgag agaagatttt cagcctgata cagattaaat cagaacgcag
      421 aagcggtctg ataaaacaga atttgcctgg cggcagtagc gcggtggtcc cacctgaccc
      481 catgccgaac tcagaagtga aacgccgtag cgccgatggt agtgtggggt ctccccatgc
      541 gagagtaggg aactgccagg catcaaataa aacgaaaggc tcagtcgaaa gactgggcct
      601 ttcgttttat ctgttgtttg tcggtgaacg ctctcctgag taggacaaat ccgccgggag
      661 cggatttgaa cgttgcgaag caacggcccg gagggtggcg ggcaggacgc ccgccataaa
      721 ctgccaggca tcaaattaag cagaaggcca tcctgacgga tggccttttt gcgtttctac
      781 aaactcttcg cggaacccct atttgtttat ttttctaaat acattcaaat atgtatccgc
      841 tcatgagaca ataaccctga taaatgcttc aataatattg aaaaaggaag agtatggcta
      901 aaatgagaat atcaccggaa ttgaaaaaac tgatcgaaaa ataccgctgc gtaaaagata
      961 cggaaggaat gtctcctgct aaggtatata agctggtggg agaaaatgaa aacctatatt
     1021 taaaaatgac ggacagccgg tataaaggga ccacctatga tgtggaacgg gaaaaggaca
     1081 tgatgctatg gctggaagga aagctgcctg ttccaaaggt cctgcacttt gaacggcatg
     1141 atggctggag caatctgctc atgagtgagg ccgatggcgt cctttgctcg gaagagtatg
     1201 aagatgaaca aagccctgaa aagattatcg agctgtatgc ggagtgcatc aggctctttc
     1261 actccatcga catatcggat tgtccctata cgaatagctt agacagccgc ttagccgaat
     1321 tggattactt actgaataac gatctggccg atgtggattg cgaaaactgg gaagaggaca
     1381 ctccatttaa agatccgcgc gagctgtatg attttttaaa gacggaaaag cccgaagagg
     1441 aacttgtctt ttcccacggc gacctgggag acagcaacat ctttgtgaaa gatggcaaag
     1501 taagtggctt tattgatctt gggagaagcg gcagggcgga caagtggtat gacattgcct
     1561 tctgcgtccg gtcgctcagg gaggatatcg gggaagaaca gtatgtcgag ctattttttg
     1621 acttactggg gatcaagcct gattgggaga aaataaaata ttatatttta ctggatgaat
     1681 tgttttagct gtcagaccaa gtttactcat atatacttta gattgattta aaacttcatt
     1741 tttaatttaa aaggatctag gtgaagatcc tttttgataa tctcatgacc aaaatccctt
     1801 aacgtgagtt ttcgttccac tgagcgtcag accccgtaga aaagatcaaa ggatcttctt
     1861 gagatccttt ttttctgcgc gtaatctgct gcttgcaaac aaaaaaacca ccgctaccag
     1921 cggtggtttg tttgccggat caagagctac caactctttt tccgaaggta actggcttca
     1981 gcagagcgca gataccaaat actgtccttc tagtgtagcc gtagttaggc caccacttca
     2041 agaactctgt agcaccgcct acatacctcg ctctgctaat cctgttacca gtggctgctg
     2101 ccagtggcga taagtcgtgt cttaccgggt tggactcaag acgatagtta ccggataagg
     2161 cgcagcggtc gggctgaacg gggggttcgt gcacacagcc cagcttggag cgaacgacct
     2221 acaccgaact gagataccta cagcgtgagc tatgagaaag cgccacgctt cccgaaggga
     2281 gaaaggcgga caggtatccg gtaagcggca gggtcggaac aggagagcgc acgagggagc
     2341 ttccaggggg aaacgcctgg tatctttata gtcctgtcgg gtttcgccac ctctgacttg
     2401 agcgtcgatt tttgtgatgc tcgtcagggg ggcggagcct atggaaaaac gccagcaacg
     2461 cggccttttt acggttcctg gccttttgct ggccttttgc tcacatgttc tttcctgcgt
     2521 tatcccctga ttctgtggat aaccgtatta ccgcctttga gtgagctgat accgctcgcc
     2581 gcagccgaac gaccgagcgc agcgagtcag tgagcgagga agcggaagag cgcctgatgc
     2641 ggtattttct ccttacgcat ctgtgcggta tttcacaccg catatggtgc actctcagta
     2701 caatctgctc tgatgccgca tagttaagcc agtatacact ccgctatcgc tacgtgactg
     2761 ggtcatggct gcgccccgac acccgccaac acccgctgac gcgccctgac gggcttgtct
     2821 gctcccggca tccgcttaca gacaagctgt gaccgtctcc gggagctgca tgtgtcagag
     2881 gttttcaccg tcatcaccga aacgcgcgag gcagcagatc aattcgcgcg cgaaggcgaa
     2941 gcggcatgca taatgtgcct gtcaaatgga cgaagcaggg attctgcaaa ccctatgcta
     3001 ctccgtcaag ccgtcaattg tctgattcgt taccaattat gacaacttga cggctacatc
     3061 attcactttt tcttcacaac cggcacggaa ctcgctcggg ctggccccgg tgcatttttt
     3121 aaatacccgc gagaaataga gttgatcgtc aaaaccaaca ttgcgaccga cggtggcgat
     3181 aggcatccgg gtggtgctca aaagcagctt cgcctggctg atacgttggt cctcgcgcca
     3241 gcttaagacg ctaatcccta actgctggcg gaaaagatgt gacagacgcg acggcgacaa
     3301 gcaaacatgc tgtgcgacgc tggcgatatc aaaattgctg tctgccaggt gatcgctgat
     3361 gtactgacaa gcctcgcgta cccgattatc catcggtgga tggagcgact cgttaatcgc
     3421 ttccatgcgc cgcagtaaca attgctcaag cagatttatc gccagcagct ccgaatagcg
     3481 cccttcccct tgcccggcgt taatgatttg cccaaacagg tcgctgaaat gcggctggtg
     3541 cgcttcatcc gggcgaaaga accccgtatt ggcaaatatt gacggccagt taagccattc
     3601 atgccagtag gcgcgcggac gaaagtaaac ccactggtga taccattcgc gagcctccgg
     3661 atgacgaccg tagtgatgaa tctctcctgg cgggaacagc aaaatatcac ccggtcggca
     3721 aacaaattct cgtccctgat ttttcaccac cccctgaccg cgaatggtga gattgagaat
     3781 ataacctttc attcccagcg gtcggtcgat aaaaaaatcg agataaccgt tggcctcaat
     3841 cggcgttaaa cccgccacca gatgggcatt aaacgagtat cccggcagca ggggatcatt
     3901 ttgcgcttca gccatacttt tcatactccc gccattcaga g
//
