# Supplementary material for: An Easy-to-Use Plasmid Toolset for Efficient Generation and Benchmarking of Synthetic Small RNAs in Bacteria
Source: ACS Synth Biol. 2022 Aug 31;11(9):2989–3003. doi: 10.1021/acssynbio.2c00164 (PMC9486967; doi:10.1021/acssynbio.2c00164)
Supplement: Supplementary file 2 — sb2c00164_si_002.zip [file sb2c00164_si_002.zip › syfp2-cat.gbk]

LOCUS       galK_locus_AmpR-SYFP2-CmR      3617 bp    DNA     circular UNA 
FEATURES             Location/Qualifiers
     CDS             complement(<1..134)
                     /gene="galM"
                     /locus_tag="STM0773"
                     /EC_number="5.1.3.3"
                     /note="catalyzes the conversion of alpha-aldose to
                     thebeta-anomer; active on D-glucose, L-arabinose,
                     D-xylose,D-galactose, maltose and lactose; links the
                     metabolism oflactose and galactose"
                     /codon_start=1
                     /transl_table=11
                     /product="aldose 1-epimerase"
                     /protein_id="NP_459752.1"
                     /db_xref="GI:16764137"
                     /db_xref="GeneID:1252293"
                     /translation="MLNETPALAPDGQPYRLLTLRNSAGMVVTLMDWGATLLSARIPL
                     SDGSVREALLGCASPEHYPEQTSFLGASIGRYANRIANSRYTFAGETVQLSPSQGENQ
                     LHGGPEGFDKRRWQIVNQNDRQVLFALTSDDGDQGFPGHLCATAQYRLTDDNRISITY
                     RATVDKPCPVNLTNHVYFNLDGDRTDVRQHKLQILADEYLPVDESGIPRQGLKSVANT
                     SFDFRMPKVIASEFLADDDQRKVKGYDHAFLLQTQGDGKKPAARLWSQDGKLQMMVYT
                     TAPALQFYSGNYLAGTPSRGPEPYADWQGLALESELLPDSPNHPEWPQPDCILRPGEE
                     YASLTEYQFIPF"
     gene            complement(<1..134)
                     /gene="galM"
                     /locus_tag="STM0773"
                     /db_xref="GeneID:1252293"
     source          <1..>243
                     /organism="Salmonella enterica subsp. enterica
                     serovarTyphimurium str. LT2"
                     /mol_type="genomic DNA"
                     /strain="LT2; SGSC 1412; ATCC 700720"
                     /serovar="Typhimurium"
                     /sub_species="enterica"
                     /db_xref="ATCC:700720"
                     /db_xref="taxon:99287"
                     /focus
     Misc._feature   <1..>243
                     /note="REFSEQ gene predictions performed by
                     GeneMark2.4/GeneMark.hmm 2.0 with comparison to original
                     submitterprovided annotation; tRNA sequences predicted
                     usingtRNAscan-SE 1.21."
     Primer_binding_ 39..58
                     /label="Rev (+89)"
     CDS             complement(128..>243)
                     /gene="galK"
                     /locus_tag="STM0774"
                     /EC_number="2.7.1.6"
                     /note="catalyzes the formation of
                     alpha-D-galactose1-phosphate from D-galactose in
                     galactose metabolism"
                     /codon_start=1
                     /transl_table=11
                     /product="galactokinase"
                     /protein_id="NP_459753.1"
                     /db_xref="GI:16764138"
                     /db_xref="GeneID:1252294"
                     /translation="MNLKEKTRALFAEIFGYPATHTIQAPGRVNLIGEHTDYNDGFVL
                     PCAIDYQTVISCAPRDDRTVRVIAADYDNQVDEFSLDAPIVTHDSQQWSNYVRGVVKH
                     LQQRNNAFGGVDMVISGNVPQGAGLSSSASLEVAVGTVFQQLYHLPLDGAQIALNGQE
                     AENQFVGCNCGIMDQLISALGKKDHALLIDCRTLGAKAVSMPKGVAVVIINSNFKRTL
                     VGSEYNTRREQCETGARFFQQPALRDVSLEAFNAVASELDPVVAKRVRHVLSENARTV
                     EAASALEKGDLQRMGQLMAESHASMRDDFEITVPQIDTLVDIVKATIGDRGGVRMTGG
                     GFGGCVVALIPEDLVPAVRQAVAQQYEAKTGIKETFYVCKPSQGAGQC"
     gene            complement(128..>243)
                     /gene="galK"
                     /locus_tag="STM0774"
                     /db_xref="GeneID:1252294"
     RBS             complement(142..147)
                     /gene="galK"
                     /locus_tag="STM0774"
                     /inference="non-experimental evidence,
                     noadditionaldetails recorded"
     Primer_binding_ 204..264
                     /label="CFPLinGalKFor"
     terminator      273..378
                     /vntifkey="43"
                     /label="t0"
                     /note="approximate position, terminator t0"
     CDS             complement(406..1263)
                     /vntifkey="4"
                     /label="AmpR (bla)"
                     /note="Ampicillin resistance gene"
     misc_feature    1266..1426
                     /feature_type="Primer Region"
                     /note="Forward primer region"
     Primer_binding_ 1388..1407
                     /label="pZE12_BFP_Seq_F"
     promoter        1470..1549
                     /vntifkey="30"
                     /label="PLlacO1"
     RBS             1559..1570
                     /label="B0034"
     CDS             1577..2296
                     /label="SYFP2_opt"
     Primer_Region   2017..2207
                     /note="Forward primer region"
     Primer_binding_ 2108..2125
                     /label="TJ_mut_F"
     Primer_binding_ 2263..2302
                     /label="Homology_F"
     CDS             2575..3213
                     /cds_type="ORF"
                     /label="chloramphenicol acetyl transferase"
     Primer_binding_ complement(3316..3355)
                     /label="Homology_R"
     terminator      3333..3437
                     /vntifkey="43"
                     /label="T1"
                     /note="approximate position"
     Primer_Region   complement(3356..3483)
                     /note="Reverse primer region"
     misc_feature    complement(3438..3485)
                     /feature_type="Primer Region"
                     /note="Reverse primer region"
     Primer_binding_ complement(3464..3523)
                     /label="CFPLinGalKRev"
     source          <3484..>3617
                     /organism="Salmonella enterica subsp. enterica
                     serovarTyphimurium str. LT2"
                     /mol_type="genomic DNA"
                     /strain="LT2; SGSC 1412; ATCC 700720"
                     /serovar="Typhimurium"
                     /sub_species="enterica"
                     /db_xref="ATCC:700720"
                     /db_xref="taxon:99287"
                     /focus
     Misc._feature   <3484..>3617
                     /note="REFSEQ gene predictions performed by
                     GeneMark2.4/GeneMark.hmm 2.0 with comparison to original
                     submitterprovided annotation; tRNA sequences predicted
                     usingtRNAscan-SE 1.21."
     CDS             complement(3486..>3617)
                     /gene="galT"
                     /locus_tag="STM0775"
                     /EC_number="2.7.7.12"
                     /note="catalyzes the interconversion of UDP-galactose
                     andgalactose-1-P with UDP-galactose and glucose-1-P"
                     /codon_start=1
                     /transl_table=11
                     /product="galactose-1-phosphate uridylyltransferase"
                     /protein_id="NP_459754.1"
                     /db_xref="GI:16764139"
                     /db_xref="GeneID:1252295"
                     /translation="MTPFNPIDHPHRRYNPLTGQWVLVSPHRAKRPWQGAQETPSQQM
                     LPAHDPDCFLCAGNTRVTGDKNPDYKGTYVFTNDFAALMADTPDAPDSHDPLMRCQSA
                     RGTSRVICFSPDHSKTLPELSLPALTEIVRTWQTQTAELGKTYPWVQVFENKGAAMGC
                     SNPHPHGQVWANSFLPNEAEREDRLQKAYFAEQRSPMLVDYVQRELADGSRTVVETEH
                     WLAVVPYWAAWPFETLLLPKTHVLRITDLSDEQRDSLALALKKLTSRYDNLFQCSFPY
                     SMGWHGAPFNGEENAHWQLHAHFYPPLLRSATVRKFMVGYEMLAETQRDLTAEQAAER
                     LRAVSDIHFRESGV"
     gene            complement(3486..>3617)
                     /gene="galT"
                     /locus_tag="STM0775"
                     /db_xref="GeneID:1252295"
     RBS             complement(3491..3496)
                     /gene="galT"
                     /locus_tag="STM0775"
                     /inference="non-experimental evidence,
                     noadditionaldetails recorded"
     Primer_binding_ complement(3570..3589)
                     /label="For (-106)"
ORIGIN
        1 GACAGCGGAA TACGGGCGGA AAGAAGAGTG GCTCCCCAGT CCATCAGCGT TACCACCATC
       61 CCTGCGCTGT TGCGCAGGGT TAGCAGGCGG TACGGTTGAC CATCGGGGGC CAGTGCGGGC
      121 GTTTCATTTA GCACTGTCCT GCTCCTTGTG ACGGTTTGCA TACATAAAAG GTTTCTTTGA
      181 TTCCGGTTTT CGCTTCGTAC TGTTGCGCAA CGGCCTGCCG AACAGCGGGA ACCAGATCTT
      241 CCGCACGTTA AGGGATTTTG GTCATGACTA GTGCTTGGAT TCTCACCAAT AAAAAACGCC
      301 CGGCGGCAAC CGAGCGTTCT GAACAAATCC AGATGGAGTT CTGAGGTCAT TACTGGATCT
      361 ATCAACAGGA GTCCAAGCGA GCTCGTAAAC TTGGTCTGAC AGTTACCAAT GCTTAATCAG
      421 TGAGGCACCT ATCTCAGCGA TCTGTCTATT TCGTTCATCC ATAGTTGCCT GACTCCCCGT
      481 CGTGTAGATA ACTACGATAC GGGAGGGCTT ACCATCTGGC CCCAGTGCTG CAATGATACC
      541 GCGAGACCCA CGCTCACCGG CTCCAGATTT ATCAGCAATA AACCAGCCAG CCGGAAGGGC
      601 CGAGCGCAGA AGTGGTCCTG CAACTTTATC CGCCTCCATC CAGTCTATTA ATTGTTGCCG
      661 GGAAGCTAGA GTAAGTAGTT CGCCAGTTAA TAGTTTGCGC AACGTTGTTG CCATTGCTAC
      721 AGGCATCGTG GTGTCACGCT CGTCGTTTGG TATGGCTTCA TTCAGCTCCG GTTCCCAACG
      781 ATCAAGGCGA GTTACATGAT CCCCCATGTT GTGCAAAAAA GCGGTTAGCT CCTTCGGTCC
      841 TCCGATCGTT GTCAGAAGTA AGTTGGCCGC AGTGTTATCA CTCATGGTTA TGGCAGCACT
      901 GCATAATTCT CTTACTGTCA TGCCATCCGT AAGATGCTTT TCTGTGACTG GTGAGTACTC
      961 AACCAAGTCA TTCTGAGAAT AGTGTATGCG GCGACCGAGT TGCTCTTGCC CGGCGTCAAT
     1021 ACGGGATAAT ACCGCGCCAC ATAGCAGAAC TTTAAAAGTG CTCATCATTG GAAAACGTTC
     1081 TTCGGGGCGA AAACTCTCAA GGATCTTACC GCTGTTGAGA TCCAGTTCGA TGTAACCCAC
     1141 TCGTGCACCC AACTGATCTT CAGCATCTTT TACTTTCACC AGCGTTTCTG GGTGAGCAAA
     1201 AACAGGAAGG CAAAATGCCG CAAAAAAGGG AATAAGGGCG ACACGGAAAT GTTGAATACT
     1261 CATACTCTTC CTTTTTCAAT ATTATTGAAG CATTTATCAG GGTTATTGTC TCATGAGCGG
     1321 ATACATATTT GAATGTATTT AGAAAAATAA ACAAATAGGG GTTCCGCGCA CATTTCCCCG
     1381 AAAAGTGCCA CCTGACGTCT AAGAAACCAT TATTATCATG ACATTAACCT ATAAAAATAG
     1441 GCGTATCACG AGGCCCTTTC GTCTTCACCT CGAGAATTGT GAGCGGATAA CAATTGACAT
     1501 TGTGAGCGGA TAACAAGATA CTGAGCACAT CAGCAGGACG CACTGACCGA ATTCAGAGAA
     1561 AGAGGAGAAA TACTAGATGG TTAGCAAGGG CGAAGAACTT TTTACAGGCG TAGTACCGAT
     1621 CTTAGTTGAA TTAGACGGCG ACGTTAACGG TCATAAGTTT AGCGTGAGCG GTGAGGGTGA
     1681 AGGTGACGCA ACTTACGGCA AGCTGACCCT GAAGCTGATT TGCACGACGG GTAAGCTGCC
     1741 GGTCCCGTGG CCTACCCTGG TCACGACCTT GGGTTATGGC GTTCAGTGTT TCGCGCGTTA
     1801 TCCGGACCAC ATGAAACAAC ACGATTTCTT TAAGAGCGCG ATGCCAGAAG GCTATGTGCA
     1861 GGAGCGTACG ATCTTTTTCA AAGACGACGG TAACTACAAG ACGCGTGCCG AAGTCAAATT
     1921 CGAAGGCGAC ACCCTGGTGA ATCGCATTGA GCTGAAGGGT ATTGATTTCA AAGAGGATGG
     1981 CAATATCCTG GGTCACAAGC TGGAGTACAA TTACAATTCC CACAACGTTT ACATCACCGC
     2041 AGATAAACAG AAAAATGGCA TCAAAGCGAA TTTCAAAATC CGTCACAACA TTGAGGACGG
     2101 TGGTGTTCAA CTGGCGGATC ATTACCAGCA AAACACCCCG ATTGGTGACG GTCCGGTCCT
     2161 GTTGCCGGAT AACCATTATC TGTCTTACCA AAGCAAACTG AGCAAAGATC CGAACGAGAA
     2221 GCGCGACCAC ATGGTGCTGC TGGAGTTTGT GACCGCTGCC GGTATTACCC TGGGTATGGA
     2281 TGAGCTGTAT AAATAATAAG CTCATATGAA TATCCTCCTT AGTTCCTATT CCGAAGTTCC
     2341 TATTCTCTAG AAAGTATAGG AACTTCGGCG CGCCTACCTG TGACGGAAGA TCACTTCGCA
     2401 GAATAAATAA ATCCTGGTGT CCCTGTTGAT ACCGGGAAGC CCTGGGCCAA CTTTTGGCGA
     2461 AAATGAGACG TTGATCGGCA CGTAAGAGGT TCCAACTTTC ACCATAATGA AATAAGATCA
     2521 CTACCGGGCG TATTTTTTGA GTTGTCGAGA TTTTCAGGAG CTAAGGAAGC TAAAATGGAG
     2581 AAAAAAATCA CTGGATATAC CACCGTTGAT ATATCCCAAT GGCATCGTAA AGAACATTTT
     2641 GAGGCATTTC AGTCAGTTGC TCAATGTACC TATAACCAGA CCGTTCAGCT GGATATTACG
     2701 GCCTTTTTAA AGACCGTAAA GAAAAATAAG CACAAGTTTT ATCCGGCCTT TATTCACATT
     2761 CTTGCCCGCC TGATGAATGC TCATCCGGAA TTACGTATGG CAATGAAAGA CGGTGAGCTG
     2821 GTGATATGGG ATAGTGTTCA CCCTTGTTAC ACCGTTTTCC ATGAGCAAAC TGAAACGTTT
     2881 TCATCGCTCT GGAGTGAATA CCACGACGAT TTCCGGCAGT TTCTACACAT ATATTCGCAA
     2941 GATGTGGCGT GTTACGGTGA AAACCTGGCC TATTTCCCTA AAGGGTTTAT TGAGAATATG
     3001 TTTTTCGTCT CAGCCAATCC CTGGGTGAGT TTCACCAGTT TTGATTTAAA CGTGGCCAAT
     3061 ATGGACAACT TCTTCGCCCC CGTTTTCACC ATGGGCAAAT ATTATACGCA AGGCGACAAG
     3121 GTGCTGATGC CGCTGGCGAT TCAGGTTCAT CATGCCGTTT GTGATGGCTT CCATGTCGGC
     3181 AGATGCTTAA TGAATACAAC AGTACTGCGA TGAGTGGCAG GGCGGGGCGT AAGGCGCGCC
     3241 ATTTAAATGA AGTTCCTATT CCGAAGTTCC TATTCTCTAG AAAGTATAGG AACTTCGAAG
     3301 CAGCTCCAGC CTACAAGTTA GTTAGCTCTA GAGGCATCAA ATAAAACGAA AGGCTCAGTC
     3361 GAAAGACTGG GCCTTTCGTT TTATCTGTTG TTTGTCGGTG AACGCTCTCC TGAGTAGGAC
     3421 AAATCCGCCG CCCTAGACCT AGGCGTTCGG CTGCGGCGAG CGGTATCAGC TCACTCAAAG
     3481 GCGTTTTATA CTCCGGATTC GCGAAAATGG ATGTCGCTGA CCGCGCGCAG GCGTTCAGCC
     3541 GCTTGTTCTG CGGTTAAATC ACGCTGGGTT TCCGCCAGCA TTTCATAGCC GACCATAAAT
     3601 TTACGGACGG TCGCAGA
//
