# Supplementary material for: An Easy-to-Use Plasmid Toolset for Efficient Generation and Benchmarking of Synthetic Small RNAs in Bacteria
Source: ACS Synth Biol. 2022 Aug 31;11(9):2989–3003. doi: 10.1021/acssynbio.2c00164 (PMC9486967; doi:10.1021/acssynbio.2c00164)
Supplement: Supplementary file 3 — sb2c00164_si_003.xlsx [file sb2c00164_si_003.xlsx]

## Sheet: DIA-SpectralIDs
PG.Protein Existence	PG.FASTAName	PG.FASTAHeader	PG.UniprotIds	PG.ProteinAccessions	PG.ProteinNames	PG.Organisms	PG.Genes	PG.ProteinDescriptions	pSL0009_n1.raw.PG.PSMs	pSL0009_n2.raw.PG.PSMs	pSL0009_n3.raw.PG.PSMs	pSL0009_n4.raw.PG.PSMs	∆acrA_pSL0009_n1.raw.PG.PSMs	∆acrA_pSL0009_n2.raw.PG.PSMs	∆acrA_pSL0009_n3.raw.PG.PSMs	∆acrA_pSL0009_n4.raw.PG.PSMs	p-PL-RybB-wt_n1.raw.PG.PSMs	p-PL-RybB-wt_n2.raw.PG.PSMs	p-PL-RybB-wt_n3.raw.PG.PSMs	p-PL-RybB-wt_n4.raw.PG.PSMs	p-PL-RybB-∆seed_n1.raw.PG.PSMs	p-PL-RybB-∆seed_n2.raw.PG.PSMs	p-PL-RybB-∆seed_n3.raw.PG.PSMs	p-PL-RybB-∆seed_n4.raw.PG.PSMs	p-PL-RybB-s8_n1.raw.PG.PSMs	p-PL-RybB-s8_n2.raw.PG.PSMs	p-PL-RybB-s8_n3.raw.PG.PSMs	p-PL-RybB-s8_n4.raw.PG.PSMs	p-PL-RybB-s38_n1.raw.PG.PSMs	p-PL-RybB-s38_n2.raw.PG.PSMs	p-PL-RybB-s38_n3.raw.PG.PSMs	p-PL-RybB-s38_n4.raw.PG.PSMs	p-PL_n1.raw.PG.PSMs	p-PL_n2.raw.PG.PSMs	p-PL_n3.raw.PG.PSMs	p-PL_n4.raw.PG.PSMs	pSL0009_n1.raw.PG.Label-Free Quant	pSL0009_n2.raw.PG.Label-Free Quant	pSL0009_n3.raw.PG.Label-Free Quant	pSL0009_n4.raw.PG.Label-Free Quant	∆acrA_pSL0009_n1.raw.PG.Label-Free Quant	∆acrA_pSL0009_n2.raw.PG.Label-Free Quant	∆acrA_pSL0009_n3.raw.PG.Label-Free Quant	∆acrA_pSL0009_n4.raw.PG.Label-Free Quant	p-PL-RybB-wt_n1.raw.PG.Label-Free Quant	p-PL-RybB-wt_n2.raw.PG.Label-Free Quant	p-PL-RybB-wt_n3.raw.PG.Label-Free Quant	p-PL-RybB-wt_n4.raw.PG.Label-Free Quant	p-PL-RybB-∆seed_n1.raw.PG.Label-Free Quant
1	Ecoli-UPS-fwd_250418	>sp|P0AE06|ACRA_ECOLI Multidrug efflux pump subunit AcrA OS=Escherichia coli (strain K12) GN=acrA PE=1 SV=1	P0AE06	P0AE06	ACRA_ECOLI	Escherichia coli (strain K12)	acrA	Multidrug efflux pump subunit AcrA	75	73	82	72	NaN	NaN	NaN	NaN	67	85	70	73	69	76	64	72	37	22	30	29	86	73	70	74	59	73	65	83	811135100	944330800	885351200	931635300	NaN	NaN	NaN	NaN	1247241000	756788000	801805100	827825700	757606100
1	Ecoli-UPS-fwd_250418	>sp|P31224|ACRB_ECOLI Multidrug efflux pump subunit AcrB OS=Escherichia coli (strain K12) GN=acrB PE=1 SV=1	P31224	P31224	ACRB_ECOLI	Escherichia coli (strain K12)	acrB	Multidrug efflux pump subunit AcrB	51	80	63	62	8	12	20	24	60	47	51	54	44	48	60	47	14	12	12	12	71	60	56	51	69	47	72	75	212999300	317654400	219224000	290870900	37786830	85019700	173194100	206537000	152154100	269344000	311707500	156765100	204726600
1	Ecoli-UPS-fwd_250418	>sp|P00722|BGAL_ECOLI Beta-galactosidase OS=Escherichia coli (strain K12) GN=lacZ PE=1 SV=2	P00722	P00722	BGAL_ECOLI	Escherichia coli (strain K12)	lacZ	Beta-galactosidase	5	14	8	8	6	5	4	3	218	475	477	557	367	483	555	418	314	317	325	296	570	458	460	473	506	444	524	518	27351230	72563570	41949460	27584790	20948820	32147790	24219860	17845220	431221000	1262917000	832936300	1807573000	1299328000
1	Ecoli-UPS-fwd_250418	>sp|P03023|LACI_ECOLI Lactose operon repressor OS=Escherichia coli (strain K12) GN=lacI PE=1 SV=3	P03023	P03023	LACI_ECOLI	Escherichia coli (strain K12)	lacI	Lactose operon repressor	3	4	3	5	3	3	3	4	3	6	5	3	3	6	4	3	4	2	2	3	2	4	3	3	4	3	5	5	13048070	12954060	6892040	18066360	5589159	7386347	26557780	20921000	11750830	31230330	20818730	17936820	8974582
1	Ecoli-UPS-fwd_250418	>sp|P06996|OMPC_ECOLI Outer membrane protein C OS=Escherichia coli (strain K12) GN=ompC PE=1 SV=1	P06996	P06996	OMPC_ECOLI	Escherichia coli (strain K12)	ompC	Outer membrane protein C	425	440	432	362	386	377	480	437	104	94	96	91	389	384	366	358	381	369	371	364	395	333	370	362	350	411	399	443	2392974000	1791239000	1889318000	1416162000	1183916000	1678158000	2930531000	2930373000	647802900	568100500	998602700	1035900000	1458865000
[truncated: 71 more columns]

## Sheet: SafeQuant_p-PL
proteinName	ac	geneName	proteinDescription	pSL0009_n1	pSL0009_n2	pSL0009_n3	pSL0009_n4	∆acrA_pSL0009_n1	∆acrA_pSL0009_n2	∆acrA_pSL0009_n3	∆acrA_pSL0009_n4	p-PL-RybB-wt_n1	p-PL-RybB-wt_n2	p-PL-RybB-wt_n3	p-PL-RybB-wt_n4	p-PL-RybB-∆seed_n1	p-PL-RybB-∆seed_n2	p-PL-RybB-∆seed_n3	p-PL-RybB-∆seed_n4	p-PL-RybB-s8_n1	p-PL-RybB-s8_n2	p-PL-RybB-s8_n3	p-PL-RybB-s8_n4	p-PL-RybB-s38_n1	p-PL-RybB-s38_n2	p-PL-RybB-s38_n3	p-PL-RybB-s38_n4	p-PL_n1	p-PL_n2	p-PL_n3	p-PL_n4	meanInt_pSL0009	meanInt_∆acrA_pSL0009	meanInt_p-PL-RybB-wt	meanInt_p-PL-RybB-∆seed	meanInt_p-PL-RybB-s8	meanInt_p-PL-RybB-s38	meanInt_p-PL	cv_pSL0009	cv_∆acrA_pSL0009	cv_p-PL-RybB-wt	cv_p-PL-RybB-∆seed	cv_p-PL-RybB-s8	cv_p-PL-RybB-s38	cv_p-PL_	log2ratio_pSL0009	log2ratio_∆acrA_pSL0009	log2ratio_p-PL-RybB-wt	log2ratio_p-PL-RybB-∆seed
P0AE06	ACRA_ECOLI	acrA	Multidrug efflux pump subunit AcrA	4.44457e+08	4.36284e+08	4.55544e+08	4.24025e+08	1.45058e+06	5.06249e+06	9.9697e+06	6.44341e+06	8.2896e+08	5.02747e+08	4.56799e+08	4.48221e+08	4.99745e+08	4.30945e+08	4.17056e+08	4.19928e+08	1.55065e+08	1.56466e+08	1.5211e+08	1.55668e+08	4.32639e+08	4.7843e+08	4.3404e+08	4.83042e+08	4.74022e+08	4.91112e+08	4.41199e+08	4.28275e+08	4.40077e+08	5.73155e+06	5.59182e+08	4.41919e+08	1.54827e+08	4.57038e+08	4.58652e+08	0.0302163	0.614737	0.324471	0.0882812	0.0122744	0.060028	0.0631569	-0.0579807	-6.61863	0.238984	-0.0554728
P31224	ACRB_ECOLI	acrB	Multidrug efflux pump subunit AcrB	1.85717e+08	3.07058e+08	2.06013e+08	2.89093e+08	3.08949e+07	4.65157e+07	6.3637e+07	6.78056e+07	2.68833e+08	1.91232e+08	1.68031e+08	1.88975e+08	1.89984e+08	1.77878e+08	2.77113e+08	2.02446e+08	5.34957e+07	5.63757e+07	6.0999e+07	5.12547e+07	2.38862e+08	2.13398e+08	1.76901e+08	1.83435e+08	256031653	1.9364e+08	3.27699e+08	2.40588e+08	2.4697e+08	5.22133e+07	2.04268e+08	2.11855e+08	5.55313e+07	2.03149e+08	2.54489e+08	0.243106	0.324376	0.216837	0.210742	0.0757201	0.140904	0.218286	-0.0506856	-2.325	-0.314918	-0.260965
P00722	BGAL_ECOLI	lacZ	Beta-galactosidase	2.48421e+07	3.39969e+07	1.4638e+07	4.17025e+07	2.06098e+07	2.33025e+07	2.9489e+07	2.92195e+07	1.41784e+09	3.65835e+09	3.35796e+09	3.85558e+09	2.82396e+09	3.03972e+09	4.76025e+09	3.33108e+09	2.1496e+09	2.10261e+09	2.38291e+09	2.24445e+09	4.02962e+09	3.71377e+09	3.31596e+09	3.28689e+09	4583910137	3.38478e+09	4.50643e+09	3.80262e+09	2.87949e+07	2.56552e+07	3.07243e+09	3.48875e+09	2.21989e+09	3.58656e+09	4.06943e+09	0.405847	0.171968	0.365144	0.250164	0.0557036	0.0986446	0.141561	-7.2355	-7.31478	-0.496299	-0.241482
P03023	LACI_ECOLI	lacI	Lactose operon repressor	1.00331e+07	1.04807e+07	1.25306e+07	8.61139e+06	1.17039e+07	4.85771e+06	1.03506e+07	8.91601e+06	1.73048e+07	1.49601e+07	1.41751e+07	1.16203e+07	1.1941e+07	9.94944e+06	1.18891e+07	1.1841e+07	1.02516e+07	1.4244e+07	1.62458e+07	1.54801e+07	1.0536e+07	1.19908e+07	1.03588e+07	1.07276e+07	11475960	1.19129e+07	8.89591e+06	9.99738e+06	1.0414e+07	8.95704e+06	1.45151e+07	1.14052e+07	1.40554e+07	1.09033e+07	1.05705e+07	0.155618	0.330519	0.161452	0.0851661	0.189721	0.0679128	0.131024	-0.0249237	-0.303116	0.45258	0.115018
P06996	OMPC_ECOLI	ompC	Outer membrane protein C	8.49132e+09	7.89225e+09	8.43587e+09	9.1406e+09	9.28988e+09	8.70038e+09	8.43601e+09	8.34671e+09	1.20876e+09	5.31932e+08	4.7941e+08	4.6444e+08	9.40137e+09	7.7096e+09	7.2063e+09	7.95709e+09	9.14667e+09	8.49412e+09	7.85069e+09	8.7665e+09	6.91225e+09	8.15336e+09	7.26091e+09	8.2595e+09	10129784929	1.03403e+10	8.36929e+09	8.2977e+09	8.49001e+09	8.69324e+09	6.71135e+08	8.06859e+09	8.56449e+09	7.6465e+09	9.28427e+09	0.060194	0.048907	0.535782	0.116728	0.0637462	0.0867647	0.118654	-0.123326	-0.088513	-3.90821	-0.201883
[truncated: 8 more columns]
